# Supplementary material for: Hfq balances energetic efficiency and antibiotic persistence in Acinetobacter baumannii
Source: mSystems. 2025 Aug 11;10(9):e00320-25. doi: 10.1128/msystems.00320-25 (PMC12455925; doi:10.1128/msystems.00320-25)
Supplement: Data S1 — Significantly differentially expressed genes between wild-type and hfq deletion mutant A. baumannii cells. [file msystems.00320-25-s0001.xlsx]

## Sheet: Downreg wrt FC
Data S1: A list of significantly differentially expressed genes between wild-type and hfq deletion mutant of mid-log phase A. baumannii ATCC17978 cells:
Gene	log2FoldChange	Product	Neg Log10(pvalue)
paaA	-4.55249	1%2C2-phenylacetyl-CoA epoxidase subunit A	100.773
RS17480	-3.58535	cyd operon YbgE family protein	91.8946
cydX	-3.55115	cytochrome bd-I oxidase subunit CydX	85.2212
RS05550	-3.40174	cation acetate symporter	78.3932
paaB	-4.96279	1%2C2-phenylacetyl-CoA epoxidase subunit B	75.7138
paaZ	-3.68768	phenylacetic acid degradation bifunctional protein PaaZ	74.0237
RS05555	-3.41087	DUF485 domain-containing protein	70.0684
RS00365	-3.00792	NirD/YgiW/YdeI family stress tolerance protein	59.4316
paaC	-4.18989	phenylacetate-CoA oxygenase subunit PaaC	55.4609
RS05160	-2.55269	acetyl-CoA hydrolase/transferase family protein	49.9829
paaJ	-3.71954	phenylacetate-CoA oxygenase subunit PaaJ	49.3647
RS17465	-2.57712	cytochrome ubiquinol oxidase subunit I	43.9756
paaK	-3.36916	phenylacetate-CoA oxygenase/reductase subunit PaaK	39.9866
RS12630	-2.99402	hypothetical protein	38.2134
RS12620	-2.46479	D-amino acid dehydrogenase	34.9349
RS12715	-2.94159	aspartate aminotransferase family protein	33.9389
RS09850	-2.10311	acetate kinase	32.7736
RS12615	-2.23935	RidA family protein	31.4297
RS08405	-3.27239	hypothetical protein	31.3581
RS14530	-2.04789	cysteine ABC transporter substrate-binding protein	29.7338
RS16395	-2.57965	hypothetical protein	28.6436
RS03010_tRNA	-2.14908	NA	28.4428
RS07065	-2.59027	sulfonate ABC transporter substrate-binding protein	27.7426
RS03000_tRNA	-2.04239	NA	27.5804
RS06695	-1.98526	amino acid permease	27.3425
RS14480	-2.02608	LysE family translocator	27.211
RS03005_tRNA	-2.12518	NA	27.1121
RS07060	-2.5044	sulfonate ABC transporter substrate-binding protein	27.0361
RS14195	-3.77797	enoyl-CoA hydratase-related protein	26.3748
tauD	-1.87971	taurine dioxygenase	25.5297
RS11880	-2.13243	hypothetical protein	24.9597
pta	-1.80987	phosphate acetyltransferase	24.492
hemF	-1.82144	oxygen-dependent coproporphyrinogen oxidase	22.7346
RS16400	-2.08656	hypothetical protein	22.7301
RS14955	-1.98935	SfnB family sulfur acquisition oxidoreductase	22.6004
msuE	-2.02906	FMN reductase	22.334
ssuD	-2.22238	FMNH2-dependent alkanesulfonate monooxygenase	21.1825
RS03130	-1.80293	NADH:flavin oxidoreductase/NADH oxidase	19.7321
RS13480	-1.6958	heavy metal translocating P-type ATPase	19.4725
RS14960	-1.81866	SfnB family sulfur acquisition oxidoreductase	19.4036
RS19485	-1.99993	hypothetical protein	18.6306
lldP	-1.6565	L-lactate permease	18.1561
RS18630	-2.0132	aldehyde dehydrogenase family protein	17.8139
gabT	-1.65159	4-aminobutyrate--2-oxoglutarate transaminase	17.6992
RS01575	-1.54096	sulfate ABC transporter ATP-binding protein	17.4479
RS05565	-1.65919	hypothetical protein	17.2807
betT	-1.37993	choline BCCT transporter BetT	15.8871
RS04215_tRNA	-1.47107	NA	15.8314
tauC	-1.63016	taurine ABC transporter permease TauC	15.7434
RS05450	-1.49755	NAD-dependent succinate-semialdehyde dehydrogenase	15.6841
RS14525	-1.52752	transporter substrate-binding domain-containing protein	15.4681
RS11830	-1.53564	homocysteine S-methyltransferase family protein	15.1443
RS14950	-1.72629	LLM class flavin-dependent oxidoreductase	14.9865
RS14745	-1.52613	aspartate/glutamate racemase family protein	14.8781
RS04210_tRNA	-1.44381	NA	14.601
RS01580	-1.39963	CysB family HTH-type transcriptional regulator	14.4313
RS05405	-1.64474	MFS transporter	14.4012
RS02995_tRNA	-1.6312	NA	13.6824
paaG	-2.4371	2-(1%2C2-epoxy-1%2C2-dihydrophenyl)acetyl-CoA isomerase PaaG	13.4449
rnpB	-1.32192	NA	13.2215
RS04205_tRNA	-1.33481	NA	13.0384
RS14520	-1.53509	amino acid ABC transporter ATP-binding protein	12.6152
cysT	-1.67923	sulfate ABC transporter permease subunit CysT	12.51
RS11885	-1.35264	GTP-binding protein	12.2057
RS18615	-1.65448	iron-containing alcohol dehydrogenase	11.9917
RS06345	-1.76372	oxygenase MpaB family protein	11.8132
RS02135	-1.4106	nitroreductase family protein	11.7529
ssuC	-1.95693	aliphatic sulfonate ABC transporter permease SsuC	11.7314
RS06700	-1.44577	RidA family protein	11.668
RS03505	-1.2172	branched-chain amino acid transaminase	11.6382
ppc	-1.61447	phosphoenolpyruvate carboxylase	11.0651
RS02990_tRNA	-1.56231	NA	11.0172
cysW	-1.5369	sulfate ABC transporter permease subunit CysW	10.9439
RS05275	-1.45739	hypothetical protein	10.7678
alr	-1.23531	alanine racemase	10.5716
RS14515	-1.2291	amino acid ABC transporter permease	10.4914
RS14730	-1.33268	ATP-binding cassette domain-containing protein	10.1311
RS13475	-1.54623	heavy-metal-associated domain-containing protein	9.94918
RS09810	-1.15363	TonB-dependent siderophore receptor	9.8746
RS09100_tRNA	-1.46082	NA	9.78467
arsB	-1.40335	ACR3 family arsenite efflux transporter	9.76027
RS00685	-1.18963	peptide MFS transporter	9.73792
RS15130	-1.17782	OXA-51 family carbapenem-hydrolyzing class D beta-lactamase OXA-259	9.68783
RS00690	-1.15377	aminopeptidase P family protein	9.5836
RS11515	-1.15974	beta-ketoacyl-ACP synthase II	9.48789
RS13305	-1.16019	NADP(H)-dependent aldo-keto reductase	9.35414
RS17460	-1.36769	hypothetical protein	9.35157
RS11825	-1.15209	basic amino acid/polyamine antiporter	9.2903
RS18440	-1.1669	benzoate/H(+) symporter BenE family transporter	9.20587
RS09015	-1.329	FUSC family protein	9.03269
RS14535	-1.27104	LysR family transcriptional regulator	8.81665
pal	-1.11238	peptidoglycan-associated lipoprotein Pal	8.7928
sodC	-1.07296	superoxide dismutase family protein	8.67703
RS12705	-1.29923	gamma-aminobutyraldehyde dehydrogenase	8.44394
RS14285	-1.23571	NAD(P)H-dependent oxidoreductase	8.44125
RS07650	-1.04624	IclR family transcriptional regulator	8.41736
RS03855	-1.082	acyl-CoA thioesterase	8.34612
RS11875	-1.04945	acyl-CoA thioesterase	8.32109
RS03415	-1.06316	acyl-CoA dehydrogenase C-terminal domain-containing protein	8.24593
fadA	-1.01589	acetyl-CoA C-acyltransferase FadA	8.2225
sul2	-1.17337	sulfonamide-resistant dihydropteroate synthase Sul2	8.14287
RS05930	-1.15256	site-specific integrase	8.13123
RS06845	-0.977843	aspartate/tyrosine/aromatic aminotransferase	8.09097
RS04880	-1.02548	RidA family protein	8.08458
RS13735	-1.20268	lauroyl acyltransferase	7.90975
RS02130	-1.12837	SDR family oxidoreductase	7.82961
arsH	-1.17812	arsenical resistance protein ArsH	7.73247
sfnG	-1.11269	dimethyl sulfone monooxygenase SfnG	7.72481
trpA	-0.921042	tryptophan synthase subunit alpha	7.56327
RS14980	-1.13021	amino acid ABC transporter permease	7.5213
RS05430	-1.06577	FAD-dependent oxidoreductase	7.51564
RS14985	-1.04227	amino acid ABC transporter ATP-binding protein	7.35675
RS02905	-0.993597	DJ-1/PfpI family protein	7.34645
RS03290	-1.09817	hypothetical protein	7.28889
pepN	-0.947392	aminopeptidase N	7.24402
RS02845	-0.960049	outer membrane protein transport protein	7.18239
dxs	-0.916405	1-deoxy-D-xylulose-5-phosphate synthase	7.17165
lldD	-1.12828	FMN-dependent L-lactate dehydrogenase LldD	7.14798
RS06005	-1.39524	recombinase family protein	7.08063
aroE	-0.990204	shikimate dehydrogenase	7.0481
gltS	-1.03627	sodium/glutamate symporter	6.981
RS05460	-1.05685	PLP-dependent aminotransferase family protein	6.95542
trxC	-0.951142	thioredoxin TrxC	6.93718
RS00555	-1.2571	OmpW family protein	6.92862
RS14975	-1.10531	amino acid ABC transporter permease	6.91965
icd	-0.963587	NADP-dependent isocitrate dehydrogenase	6.87672
RS01285	-0.904169	NADP-dependent isocitrate dehydrogenase	6.84779
RS10375	-1.12293	acyl-CoA synthetase	6.81795
RS14595	-1.39495	LrgB family protein	6.78823
RS01560	-1.19811	alpha/beta hydrolase	6.78792
ssrA	-1.00018	NA	6.76649
RS14510	-0.935473	amino acid ABC transporter permease	6.7323
RS05685	-1.01186	2-oxo acid dehydrogenase subunit E2	6.6642
ilvC	-1.07766	ketol-acid reductoisomerase	6.47656
RS12200	-1.10549	hypothetical protein	6.43416
trpD	-1.04468	anthranilate phosphoribosyltransferase	6.36094
RS00360	-1.04967	response regulator transcription factor	6.27674
RS06680	-1.19938	CoA-acylating methylmalonate-semialdehyde dehydrogenase	6.27666
RS03135	-0.891863	TonB-dependent receptor	6.26984
rpoH	-0.90732	RNA polymerase sigma factor RpoH	6.25098
RS01140	-1.26135	Lrp/AsnC family transcriptional regulator	6.16591
RS01200	-1.04651	RluA family pseudouridine synthase	6.13541
RS00160	-0.924826	CvpA family protein	6.11182
acs	-0.865221	acetate--CoA ligase	6.10519
RS05990	-1.2096	arsenate reductase ArsC	6.08206
RS01160	-1.00995	SIMPL domain-containing protein	6.07395
glnG	-0.879661	nitrogen regulation protein NR(I)	6.0426
RS11450	-1.16731	LysR family transcriptional regulator	6.02675
RS00635	-0.866999	superoxide dismutase	5.97074
RS09685	-0.876249	TetR/AcrR family transcriptional regulator	5.96169
RS14205	-1.21226	3-hydroxyacyl-CoA dehydrogenase	5.96077
RS05475	-0.972029	AzlC family ABC transporter permease	5.92265
RS04225	-0.915079	M3 family metallopeptidase	5.91257
RS02465	-0.832141	neutral zinc metallopeptidase	5.90918
RS05635	-0.956752	putative porin	5.89416
hflX	-0.848846	GTPase HflX	5.83332
ahpC	-0.905894	alkyl hydroperoxide reductase subunit C	5.83079
RS03050	-1.03521	methyl-accepting chemotaxis protein	5.82638
RS09795	-0.874474	homoserine O-acetyltransferase	5.8118
RS19125	-0.989756	aspartate/glutamate racemase family protein	5.80965
lldR	-0.921566	transcriptional regulator LldR	5.78291
RS09490	-0.844246	RNA pyrophosphohydrolase	5.76558
RS19465	-1.34254	hypothetical protein	5.75953
gltA	-0.976891	citrate synthase	5.72768
astD	-0.865568	succinylglutamate-semialdehyde dehydrogenase	5.71504
RS02810	-0.984996	NAD(P)H-quinone oxidoreductase	5.69562
RS11750	-0.929483	gamma-glutamyltransferase family protein	5.69276
ilvN	-0.890106	acetolactate synthase small subunit	5.65379
RS06025	-1.23186	phosphoglucosamine mutase	5.64378
RS02090	-0.804724	Tim44-like domain-containing protein	5.63507
sucD	-0.930837	succinate--CoA ligase subunit alpha	5.59439
rimP	-1.27565	ribosome maturation factor RimP	5.59232
tolB	-0.814228	Tol-Pal system beta propeller repeat protein TolB	5.58221
dld	-1.00429	D-lactate dehydrogenase	5.57226
ybeY	-0.86953	rRNA maturation RNase YbeY	5.53867
gloA	-0.861784	lactoylglutathione lyase	5.49061
RS03820	-1.18423	YfbU family protein	5.44782
RS01155	-0.813236	diaminobutyrate--2-oxoglutarate transaminase	5.39876
RS04510	-0.80285	outer membrane lipid asymmetry maintenance protein MlaD	5.39086
uvrB	-0.85621	excinuclease ABC subunit UvrB	5.38309
pgaA	-0.812614	poly-beta-1%2C6 N-acetyl-D-glucosamine exporter porin PgaA	5.3749
pstB	-0.90644	phosphate ABC transporter ATP-binding protein PstB	5.37356
galE	-0.929835	UDP-glucose 4-epimerase GalE	5.3417
serS	-0.787909	serine--tRNA ligase	5.32355
adeK	-0.82405	multidrug efflux RND transporter outer membrane channel subunit AdeK	5.32213
RS09025	-0.895884	HlyD family secretion protein	5.28383
RS02045	-1.01696	FAD-binding protein	5.28025
RS04520	-0.837439	ABC transporter ATP-binding protein	5.20553
RS06385	-0.820921	DMT family transporter	5.18774
RS01765	-0.919703	type III PLP-dependent enzyme	5.18619
aceE	-0.914905	pyruvate dehydrogenase (acetyl-transferring)%2C homodimeric type	5.16443
dprA	-1.0194	DNA-processing protein DprA	5.144
RS04500	-0.947871	STAS domain-containing protein	5.13471
RS18400	-0.809026	MaoC/PaaZ C-terminal domain-containing protein	5.11719
accD	-0.771517	acetyl-CoA carboxylase%2C carboxyltransferase subunit beta	5.11683
RS04530	-0.829411	inositol monophosphatase family protein	5.07792
RS00290	-0.760289	bifunctional prephenate dehydrogenase/3-phosphoshikimate 1-carboxyvinyltransferase	5.07547
RS01070	-0.85198	gamma carbonic anhydrase family protein	5.07081
RS05975	-1.56082	type I toxin-antitoxin system ptaRNA1 family toxin	5.02668
RS03300	-0.87652	peroxiredoxin	5.02107
RS12300	-0.920639	urease accessory UreF family protein	5.01768
RS06585_tRNA	-1.22699	NA	5.01536
RS09420_tRNA	-0.99443	NA	5.00434
RS03265	-0.884596	patatin family protein	4.9752
RS07880	-0.826463	pyridoxal phosphate-dependent aminotransferase	4.91281
fdhD	-0.888217	formate dehydrogenase accessory sulfurtransferase FdhD	4.89372
fabZ	-0.728714	3-hydroxyacyl-ACP dehydratase FabZ	4.88771
cpdA	-0.793399	3'%2C5'-cyclic-AMP phosphodiesterase	4.88466
ppsA	-0.721389	phosphoenolpyruvate synthase	4.84301
accB	-0.815262	acetyl-CoA carboxylase biotin carboxyl carrier protein	4.83995
RS05115	-0.775127	aminotransferase class I/II-fold pyridoxal phosphate-dependent enzyme	4.79828
RS05480	-1.07929	AzlD domain-containing protein	4.78361
RS09390	-1.1597	acyl-CoA dehydrogenase family protein	4.77085
RS05570	-0.774346	response regulator transcription factor	4.76963
RS01035	-0.788533	ATP-binding protein	4.75397
RS06590_tRNA	-1.19098	NA	4.72721
RS12310	-0.815193	HupE/UreJ family protein	4.72621
sucC	-0.829769	ADP-forming succinate--CoA ligase subunit beta	4.71841
ilvD	-0.723267	dihydroxy-acid dehydratase	4.69892
RS01175	-0.75815	acyl-CoA desaturase	4.68841
RS02340_tRNA	-1.70508	NA	4.67924
recJ	-0.7886	single-stranded-DNA-specific exonuclease RecJ	4.66125
RS06015	-1.66674	IS91-like element ISVsa3 family transposase	4.66097
RS09385	-1.02434	SfnB family sulfur acquisition oxidoreductase	4.66045
RS07040	-1.03078	YciK family oxidoreductase	4.63001
RS09445	-0.780027	RluA family pseudouridine synthase	4.62249
RS08880	-1.16186	hypothetical protein	4.61518
RS17405	-0.747383	SprT family zinc-dependent metalloprotease	4.60894
RS18765	-0.770883	bifunctional aconitate hydratase 2/2-methylisocitrate dehydratase	4.60206
RS00700	-0.728815	M1 family metallopeptidase	4.59277
RS03045	-0.775431	Hpt domain-containing protein	4.58377
RS02335_tRNA	-1.71069	NA	4.58056
RS17195	-0.798386	phosphotransferase family protein	4.54084
cysK	-0.72055	cysteine synthase A	4.52327
RS04490	-0.74491	TIGR00730 family Rossman fold protein	4.52239
RS00220	-0.740826	DUF423 domain-containing protein	4.51371
RS02580	-0.723977	iron-containing alcohol dehydrogenase	4.51227
RS18410	-0.727101	acetyl-CoA C-acetyltransferase	4.51195
RS00985	-0.846042	YbdD/YjiX family protein	4.486
mlaE	-0.757774	lipid asymmetry maintenance ABC transporter permease subunit MlaE	4.48309
RS05560	-0.761709	PAS domain-containing hybrid sensor histidine kinase/response regulator	4.46139
RS11975	-1.36284	cupin domain-containing protein	4.4583
RS06405	-0.835776	glutathione peroxidase	4.42701
RS19350	-1.0136	hypothetical protein	4.41004
xdhB	-0.864053	xanthine dehydrogenase molybdopterin binding subunit	4.40994
RS04505	-0.85291	ABC transporter substrate-binding protein	4.39661
RS04760	-0.696039	FAD-binding oxidoreductase	4.35291
RS08565	-0.682782	DNA adenine methylase	4.34168
ftsH	-0.706366	ATP-dependent zinc metalloprotease FtsH	4.33544
RS18975	-0.696832	cytochrome o ubiquinol oxidase subunit IV	4.31117
dnaK	-0.7694	molecular chaperone DnaK	4.30909
RS01555	-0.914296	sulfate ABC transporter substrate-binding protein	4.30297
RS01305	-0.666538	peptidylprolyl isomerase	4.28666
RS01280	-0.693573	rRNA large subunit pseudouridine synthase E	4.25512
RS10690	-0.759175	DUF2218 domain-containing protein	4.25429
RS00205	-0.703248	cold-shock protein	4.25082
hchA	-0.719856	protein deglycase HchA	4.24834
lysM	-0.770625	peptidoglycan-binding protein LysM	4.23752
ureG	-0.744164	urease accessory protein UreG	4.237
hemJ	-0.735134	protoporphyrinogen oxidase HemJ	4.2269
RS10320	-0.671032	bifunctional (p)ppGpp synthetase/guanosine-3'%2C5'-bis(diphosphate) 3'-pyrophosphohydrolase	4.21707
RS02050	-0.858602	electron transfer flavoprotein subunit beta/FixA family protein	4.21562
RS08820_tRNA	-0.893248	NA	4.18775
hutI	-0.721582	imidazolonepropionase	4.16434
dapC	-0.668966	succinyldiaminopimelate transaminase	4.16245
RS18945	-0.775164	kinase/pyrophosphorylase	4.16198
RS03395	-0.804819	response regulator	4.15813
astB	-0.724052	N-succinylarginine dihydrolase	4.1412
RS15045	-1.24171	hypothetical protein	4.13495
ureE	-0.848575	urease accessory protein UreE	4.13482
RS00625	-0.675534	trypsin-like peptidase domain-containing protein	4.13268
RS05805	-0.95942	HPF/RaiA family ribosome-associated protein	4.1325
RS11615	-0.675644	OmpA family protein	4.10156
RS00085_tRNA	-0.780431	NA	4.09186
RS10140	-0.693314	acetolactate synthase 3 large subunit	4.07516
RS05155	-0.710386	ATP-binding protein	4.06715
RS02075	-0.753389	lipoprotein	4.06695
RS15250	-1.05526	metalloregulator ArsR/SmtB family transcription factor	4.06657
RS04480	-0.746626	phosphoribosyltransferase family protein	4.06572
glnE	-0.654966	bifunctional [glutamate--ammonia ligase]-adenylyl-L-tyrosine phosphorylase/[glutamate--ammonia-ligase] adenylyltransferase	4.06177
RS00165	-0.705751	quinone-dependent dihydroorotate dehydrogenase	4.05868
RS01125	-0.769357	substrate-binding domain-containing protein	4.05238
RS09890	-0.791571	class I SAM-dependent methyltransferase	4.03837
RS15050	-2.36938	DMT family transporter	4.00431
purE	-0.729983	5-(carboxyamino)imidazole ribonucleotide mutase	3.98037
htpX	-0.643697	protease HtpX	3.96906
dnaB	-0.718242	replicative DNA helicase	3.95704
RS05135	-0.738852	SDR family NAD(P)-dependent oxidoreductase	3.95639
RS03430	-0.703617	hypothetical protein	3.94907
pdxH	-0.733942	pyridoxamine 5'-phosphate oxidase	3.9396
cyoC	-0.641612	cytochrome o ubiquinol oxidase subunit III	3.93502
katG	-0.6632	catalase/peroxidase HPI	3.91445
RS07080	-1.02304	ATP-binding cassette domain-containing protein	3.91362
ompR	-0.751721	two-component system response regulator OmpR	3.89651
groL	-0.774702	chaperonin GroEL	3.8942
RS00095_tRNA	-0.690888	NA	3.88747
RS14615	-0.739273	MFS transporter	3.87304
gltX	-0.72015	glutamate--tRNA ligase	3.85701
RS05105	-0.746246	SEL1-like repeat protein	3.8411
pstA	-0.756926	phosphate ABC transporter permease PstA	3.83827
tauA	-0.72202	taurine ABC transporter substrate-binding protein	3.83688
RS00355	-0.721365	ATP-binding protein	3.83402
clpA	-0.684246	ATP-dependent Clp protease ATP-binding subunit ClpA	3.82778
RS02230	-0.685333	SCP2 sterol-binding domain-containing protein	3.81866
RS03390	-0.668116	YdiU family protein	3.81616
RS09865	-0.690661	gluconate:H+ symporter	3.79992
RS11865	-0.690965	choline transporter	3.79067
glnA	-0.71257	type I glutamate--ammonia ligase	3.77463
RS13690	-0.787201	universal stress protein	3.774
RS05270	-0.702808	DNA/RNA non-specific endonuclease	3.71288
RS00210	-0.716458	sulfurtransferase TusA family protein	3.69761
RS04925	-0.662015	glutamate synthase subunit beta	3.69502
RS03195	-0.615932	OmpA family protein	3.69218
clpB	-0.702358	ATP-dependent chaperone ClpB	3.6818
RS18625	-0.789985	helix-turn-helix domain-containing protein	3.66141
RS06710	-0.65944	D-amino acid dehydrogenase	3.6594
RS00280	-0.673927	aminoacyl-histidine dipeptidase	3.63973
thiS	-0.641157	sulfur carrier protein ThiS	3.62524
RS03840	-0.911218	hypothetical protein	3.6244
RS12700	-0.702131	nuclear transport factor 2 family protein	3.61254
RS16415	-0.756075	thiolase family protein	3.60598
RS12105	-0.848972	arylsulfatase	3.59287
RS11575	-0.616179	DNA translocase FtsK	3.58182
cyoA	-0.611911	ubiquinol oxidase subunit II	3.57576
trpS	-0.675817	tryptophan--tRNA ligase	3.57319
adeJ	-0.613715	multidrug efflux RND transporter permease subunit AdeJ	3.55575
RS06565	-0.6574	hypothetical protein	3.55478
adeI	-0.600427	multidrug efflux RND transporter periplasmic adaptor subunit AdeI	3.53697
RS05020	-0.756758	sulfate ABC transporter substrate-binding protein	3.53001
RS01980	-0.693114	EamA family transporter	3.52302
RS14415	-0.981402	hypothetical protein	3.51334
glmM	-0.639214	phosphoglucosamine mutase	3.50929
fadB	-0.612091	fatty acid oxidation complex subunit alpha FadB	3.50683
glnD	-0.605412	[protein-PII] uridylyltransferase	3.5027
RS04125	-0.685279	PhoH family protein	3.49769
RS07885	-0.642865	DUF445 domain-containing protein	3.47929
RS06195	-0.60846	OprD family outer membrane porin	3.45415
rsmA	-0.641682	16S rRNA (adenine(1518)-N(6)/adenine(1519)-N(6))-dimethyltransferase RsmA	3.44897
thiC	-0.701352	phosphomethylpyrimidine synthase ThiC	3.44724
cyoB	-0.603064	cytochrome o ubiquinol oxidase subunit I	3.43942
mltB	-0.612288	lytic murein transglycosylase B	3.42103
RS01660	-0.765793	TniQ family protein	3.39818
RS12645	-0.591002	MetQ/NlpA family ABC transporter substrate-binding protein	3.38467
ribD	-0.593696	bifunctional diaminohydroxyphosphoribosylaminopyrimidine deaminase/5-amino-6-(5-phosphoribosylamino)uracil reductase RibD	3.38424
lpdA	-0.64222	dihydrolipoyl dehydrogenase	3.37801
RS05940	-1.42662	helicase RepA family protein	3.35998
RS03410	-0.591962	acyl-CoA dehydrogenase C-terminal domain-containing protein	3.34877
RS06810	-0.80846	DUF4126 domain-containing protein	3.3405
RS09425_tRNA	-0.743266	NA	3.3395
mpl	-0.676952	UDP-N-acetylmuramate:L-alanyl-gamma-D-glutamyl-meso-diaminopimelate ligase	3.33736
odhB	-0.63408	2-oxoglutarate dehydrogenase complex dihydrolipoyllysine-residue succinyltransferase	3.3211
RS19165	-0.948189	GNAT family N-acetyltransferase	3.30382
nuoC	-0.592435	NADH-quinone oxidoreductase subunit C/D	3.29723
RS00090_tRNA	-0.652643	NA	3.29702
RS08825_tRNA	-0.765942	NA	3.28992
purF	-0.606579	amidophosphoribosyltransferase	3.27738
RS02800_tRNA	-0.817232	NA	3.27655
RS09805	-0.622294	Fe2+-dependent dioxygenase	3.27216
RS01975	-0.587149	lipoprotein-releasing ABC transporter permease subunit	3.26088
RS01615	-0.693107	peroxiredoxin	3.24894
mmsB	-1.01604	3-hydroxyisobutyrate dehydrogenase	3.22811
metG	-0.622338	methionine--tRNA ligase	3.22633
RS12235	-0.669526	CitMHS family transporter	3.22507
gltB	-0.655791	glutamate synthase large subunit	3.22421
RS06975	-0.704627	FKBP-type peptidyl-prolyl cis-trans isomerase	3.21857
bioB	-0.602837	biotin synthase BioB	3.20909
RS16380	-0.922774	MFS transporter	3.19541
RS10750_tRNA	-0.61905	NA	3.19298
acnA	-0.576176	aconitate hydratase AcnA	3.1842
hutG	-0.678647	formimidoylglutamase	3.17799
RS08640	-0.574732	homoserine dehydrogenase	3.17121
hemL	-0.571457	glutamate-1-semialdehyde 2%2C1-aminomutase	3.168
RS08590	-0.679056	leucyl aminopeptidase	3.16674
RS06000	-0.811076	metalloregulator ArsR/SmtB family transcription factor	3.1655
RS04485	-0.621918	NUDIX domain-containing protein	3.14054
RS04095	-0.693179	hypothetical protein	3.13914
RS07615	-0.572795	hypothetical protein	3.1284
RS08815_tRNA	-0.778205	NA	3.12491
leuA	-0.643697	2-isopropylmalate synthase	3.12484
RS17570	-0.688307	hypothetical protein	3.12106
RS14945	-0.794612	MetQ/NlpA family ABC transporter substrate-binding protein	3.11657
RS14620	-0.717617	cupin domain-containing protein	3.10276
pdxA	-0.579827	4-hydroxythreonine-4-phosphate dehydrogenase PdxA	3.09431
der	-0.612064	ribosome biogenesis GTPase Der	3.08465
RS17495	-0.592216	nitroreductase family protein	3.08383
lpxA	-0.581189	acyl-ACP--UDP-N-acetylglucosamine O-acyltransferase	3.07864
RS06370	-0.709678	LysM peptidoglycan-binding domain-containing protein	3.07862
RS10480	-0.615741	acetyl-CoA carboxylase carboxyltransferase subunit alpha	3.07617
rsgA	-0.671013	ribosome small subunit-dependent GTPase A	3.0597
RS16725	-0.652211	nicotinate phosphoribosyltransferase	3.05033
RS09035	-0.595599	YqgE/AlgH family protein	3.04695
RS18465	-0.556698	universal stress protein	3.04162
gdhA	-0.743606	NADP-specific glutamate dehydrogenase	3.04064
lipA	-0.548067	lipoyl synthase	3.03352
ribB	-0.639636	3%2C4-dihydroxy-2-butanone-4-phosphate synthase	3.0308
RS00945	-0.691637	hydrolase	3.03034
RS02970	-0.556235	SdpI family protein	3.00872
RS18375	-0.740869	phospholipase C%2C phosphocholine-specific	3.00816
RS12680	-0.58667	FAD-dependent oxidoreductase	3.00791
RS04720	-0.552849	AI-2E family transporter	3.0012
rho	-0.631157	transcription termination factor Rho	2.96396
ptsP	-0.570548	phosphoenolpyruvate--protein phosphotransferase	2.96288
RS17185	-0.645198	SDR family oxidoreductase	2.96281
RS03185	-0.933365	RtcB family protein	2.93165
RS04525	-1.88726	DEAD/DEAH box helicase	2.92816
RS03700	-0.614312	copper-binding protein	2.92242
RS14345	-0.711352	thioesterase family protein	2.9208
RS05425	-0.58566	class I SAM-dependent methyltransferase	2.91956
RS01655	-0.807	AAA family ATPase	2.91606
RS05075	-0.653746	cation diffusion facilitator family transporter	2.91475
ruvB	-0.576686	Holliday junction branch migration DNA helicase RuvB	2.91452
RS03835	-0.818812	hypothetical protein	2.91091
rnr	-0.548229	ribonuclease R	2.90969
coq7	-0.731449	2-polyprenyl-3-methyl-6-methoxy-1%2C4-benzoquinone monooxygenase	2.90903
rlmB	-0.62899	23S rRNA (guanosine(2251)-2'-O)-methyltransferase RlmB	2.88727
dnaA	-0.63866	chromosomal replication initiator protein DnaA	2.88042
RS07890	-0.623481	hypothetical protein	2.86892
RS18405	-0.568071	3-oxoacyl-ACP reductase	2.86204
RS02985_tRNA	-1.02016	NA	2.86082
aroQ	-0.598467	type II 3-dehydroquinate dehydratase	2.8529
dusA	-0.711488	tRNA dihydrouridine(20/20a) synthase DusA	2.83108
RS13470	-0.588798	LysR family transcriptional regulator	2.82932
RS01145	-0.585535	aldehyde dehydrogenase family protein	2.82062
RS13900	-0.853399	NAD(P)H-dependent oxidoreductase	2.81748
RS07045	-0.699417	RcnB family protein	2.81124
ftsZ	-0.526469	cell division protein FtsZ	2.80811
crcB	-0.771061	fluoride efflux transporter CrcB	2.79538
RS10225	-0.688696	tRNA threonylcarbamoyladenosine dehydratase	2.79174
dut	-0.621644	dUTP diphosphatase	2.7906
RS02685	-0.54157	SDR family NAD(P)-dependent oxidoreductase	2.78272
RS02315	-0.656506	MFS transporter	2.77597
RS10745_tRNA	-0.567568	NA	2.76546
argF	-0.572064	ornithine carbamoyltransferase	2.75575
RS05095	-0.554086	hypothetical protein	2.7537
murD	-0.582278	UDP-N-acetylmuramoyl-L-alanine--D-glutamate ligase	2.73317
RS14550	-1.09858	family 2A encapsulin nanocompartment shell protein	2.73065
RS03360	-0.603904	phosphoribosylanthranilate isomerase	2.72587
RS08810_tRNA	-0.725616	NA	2.71388
RS05620	-0.552966	alkene reductase	2.6973
RS00385	-0.640542	ferredoxin--NADP reductase	2.68976
fabD	-0.61138	ACP S-malonyltransferase	2.68292
RS12500	-0.512659	LysM peptidoglycan-binding domain-containing protein	2.67112
RS14705	-0.610355	acyl-CoA dehydrogenase family protein	2.66936
nadB	-0.557889	L-aspartate oxidase	2.65822
ruvX	-0.578446	Holliday junction resolvase RuvX	2.64921
RS01985	-0.547444	YaiI/YqxD family protein	2.63526
garD	-0.859318	galactarate dehydratase	2.61299
RS14840	-0.550987	type II asparaginase	2.60404
RS04680	-0.625321	Glu/Leu/Phe/Val dehydrogenase	2.59593
pth	-0.579575	aminoacyl-tRNA hydrolase	2.59021
RS05470	-0.623307	XRE family transcriptional regulator	2.57253
RS01455	-0.579738	hypothetical protein	2.56484
RS16300	-0.962934	FAD/NAD(P)-binding oxidoreductase	2.55765
pdxJ	-0.544804	pyridoxine 5'-phosphate synthase	2.55546
RS14555	-0.907826	serine acetyltransferase	2.55336
RS03085	-0.531939	proline--tRNA ligase	2.55186
RS11520	-0.555907	EcsC family protein	2.53445
RS04175	-0.592428	fumarylacetoacetate hydrolase family protein	2.53426
RS18665	-0.54642	UDP-2%2C3-diacylglucosamine diphosphatase	2.53328
RS05625	-0.567458	helix-turn-helix transcriptional regulator	2.5219
RS10665	-0.575909	gamma carbonic anhydrase family protein	2.51848
RS09260	-0.524283	monovalent cation:proton antiporter-2 (CPA2) family protein	2.5088
lolA	-0.646146	outer membrane lipoprotein chaperone LolA	2.50199
RS07710	-0.533365	amino acid permease	2.49321
RS01355	-0.562772	nitronate monooxygenase	2.47363
RS03385	-0.508492	acyl-CoA desaturase	2.47027
RS04240	-0.575614	TRAP transporter large permease subunit	2.46888
rodA	-0.66331	rod shape-determining protein RodA	2.46854
edd	-0.522149	phosphogluconate dehydratase	2.45561
RS04110	-0.509536	hypothetical protein	2.45147
RS17190	-0.559057	histidine phosphatase family protein	2.43995
dsbD	-0.506984	protein-disulfide reductase DsbD	2.43936
trpB	-0.520639	tryptophan synthase subunit beta	2.43912
RS02760	-0.585558	lysophospholipid acyltransferase family protein	2.4362
RS02470	-0.488317	DUF808 domain-containing protein	2.42909
miaB	-0.51436	tRNA (N6-isopentenyl adenosine(37)-C2)-methylthiotransferase MiaB	2.42615
RS01905	-0.547142	RNA polymerase sigma factor	2.41402
nuoG	-0.479617	NADH-quinone oxidoreductase subunit NuoG	2.4116
RS12000	-0.889234	thiamine pyrophosphate-binding protein	2.40901
fghA	-0.519456	S-formylglutathione hydrolase	2.40166
RS13030	-0.679178	hypothetical protein	2.39197
cysG	-0.563982	siroheme synthase CysG	2.38355
RS10930	-0.512256	ribonucleoside-diphosphate reductase subunit alpha	2.37906
epmA	-0.550914	EF-P lysine aminoacylase EpmA	2.37048
ssb	-0.484329	single-stranded DNA-binding protein	2.34788
rpoD	-0.471694	RNA polymerase sigma factor RpoD	2.32647
RS03270	-0.594807	GNAT family N-acetyltransferase	2.3196
RS01725	-0.609874	siderophore-interacting protein	2.31893
RS01605	-0.480486	hypothetical protein	2.31847
ruvA	-0.522314	Holliday junction branch migration protein RuvA	2.31727
uvrC	-0.489934	excinuclease ABC subunit UvrC	2.31494
coaBC	-0.524316	bifunctional phosphopantothenoylcysteine decarboxylase/phosphopantothenate--cysteine ligase CoaBC	2.31476
RS00230	-0.483315	thiazole synthase	2.31193
astE	-0.544768	succinylglutamate desuccinylase	2.31094
RS14560	-0.851286	rhodanese-like domain-containing protein	2.30787
tolA	-0.516477	cell envelope integrity protein TolA	2.30477
RS01665	-0.528259	IS5-like element ISAba12 family transposase	2.30345
thyA	-0.500042	thymidylate synthase	2.2995
RS09020	-0.806089	DUF1656 domain-containing protein	2.29453
RS14150	-0.898344	aldehyde dehydrogenase (NADP(+))	2.29014
RS03020	-0.540398	YbaN family protein	2.28919
RS02615	-0.534454	RsiV family protein	2.28687
RS00195	-0.561008	hypothetical protein	2.27966
RS03375	-0.53728	glycerophosphodiester phosphodiesterase	2.27799
RS03725	-0.549564	copper resistance protein B	2.27271
RS06670	-0.678199	AMP-binding protein	2.27081
uvrA	-0.466461	excinuclease ABC subunit UvrA	2.26684
RS02120	-0.632032	glycerate kinase	2.26499
RS02225	-0.634983	transglycosylase SLT domain-containing protein	2.24251
RS02425	-0.604809	CatB-related O-acetyltransferase	2.24175
hfq	-0.474106	RNA chaperone Hfq	2.23973
RS02695	-0.455424	valine--tRNA ligase	2.22618
tmk	-0.508568	dTMP kinase	2.21295
dapA	-0.466614	4-hydroxy-tetrahydrodipicolinate synthase	2.20867
recG	-0.492828	ATP-dependent DNA helicase RecG	2.20057
RS04650	-0.682577	hypothetical protein	2.19146
RS13535	-0.827695	transposase	2.19144
mrcB	-0.451778	penicillin-binding protein 1B	2.18753
RS19070	-0.47936	MetQ/NlpA family ABC transporter substrate-binding protein	2.18581
RS11980	-1.38268	alpha/beta hydrolase	2.17817
RS19095	-0.648966	dicarboxylate/amino acid:cation symporter	2.17754
benA	-0.842297	benzoate 1%2C2-dioxygenase large subunit	2.17109
hemC	-0.494093	hydroxymethylbilane synthase	2.1607
rlmJ	-0.469076	23S rRNA (adenine(2030)-N(6))-methyltransferase RlmJ	2.15874
RS02735	-0.48612	two-component system sensor histidine kinase PmrB	2.1556
RS12880	-0.621696	NAD(P)/FAD-dependent oxidoreductase	2.15402
RS12875	-0.886042	SDR family oxidoreductase	2.15217
hscB	-0.469629	Fe-S protein assembly co-chaperone HscB	2.147
nuoE	-0.452658	NADH-quinone oxidoreductase subunit NuoE	2.1381
nuoF	-0.471862	NADH-quinone oxidoreductase subunit NuoF	2.12547
RS18835	-0.493309	2-amino-4-hydroxy-6-hydroxymethyldihydropteridine diphosphokinase	2.12256
ispE	-0.487692	4-(cytidine 5'-diphospho)-2-C-methyl-D-erythritol kinase	2.1217
RS05745	-0.736617	DUF1737 domain-containing protein	2.12123
RS05370	-0.762696	GNAT family N-acetyltransferase	2.11859
RS10790	-0.673966	CaiB/BaiF CoA-transferase family protein	2.11748
yegQ	-0.45752	tRNA 5-hydroxyuridine modification protein YegQ	2.11721
RS02115	-0.485785	FdhF/YdeP family oxidoreductase	2.11473
RS03960	-0.525664	symmetrical bis(5'-nucleosyl)-tetraphosphatase	2.11444
fis	-0.672486	DNA-binding transcriptional regulator Fis	2.11047
RS03250	-0.59717	acetyl-CoA C-acetyltransferase	2.11016
adeF	-0.913022	multidrug efflux RND transporter periplasmic adaptor subunit AdeF	2.10962
RS09450	-0.52353	HAD-IA family hydrolase	2.10781
RS08625	-0.579951	response regulator	2.10535
RS06275	-0.527018	YgiQ family radical SAM protein	2.10447
RS09000	-0.626743	methylated-DNA--[protein]-cysteine S-methyltransferase	2.09915
RS07025	-0.524047	thiol:disulfide interchange protein DsbA/DsbL	2.09765
purM	-0.503996	phosphoribosylformylglycinamidine cyclo-ligase	2.09553
RS19370	-0.481825	hypothetical protein	2.09506
RS02640	-0.45352	polyprenyl synthetase family protein	2.09253
gyrA	-0.482177	DNA gyrase subunit A	2.09252
RS18845	-0.450621	AarF/UbiB family protein	2.09042
RS02200	-0.595623	N-acetyltransferase	2.08716
RS03260	-0.516402	hypothetical protein	2.08689
RS18955	-0.571271	RDD family protein	2.08309
acpP	-0.440762	acyl carrier protein	2.07812
RS03995	-0.53544	hypothetical protein	2.07003
RS18660	-0.49211	peptidylprolyl isomerase	2.06293
RS10755_tRNA	-0.483255	NA	2.05877
RS00020	-0.910812	hypothetical protein	2.0581
repC	-1.64545	replication protein C%2C IncQ-type	2.05759
RS00675	-0.513889	chorismate lyase	2.05142
ftsW	-0.501371	putative lipid II flippase FtsW	2.04789
RS09870	-0.501414	gluconokinase	2.04639
RS09095_tRNA	-0.538257	NA	2.03993
rpiA	-0.449528	ribose-5-phosphate isomerase RpiA	2.01464
RS00990	-0.516824	carbon starvation CstA family protein	2.01057
RS07545	-0.634321	NAD(P)-dependent alcohol dehydrogenase	2.00956
RS12820	-0.577514	aldehyde dehydrogenase	2.00775
parE	-0.446152	DNA topoisomerase IV subunit B	2.00073
RS04470	-0.464089	NAD-dependent epimerase/dehydratase family protein	1.99722
gmk	-0.495247	guanylate kinase	1.99464
RS10960	-0.469372	NADH-quinone oxidoreductase subunit B	1.98905
RS02935	-0.454058	threonine ammonia-lyase	1.98091
RS01470	-0.506211	tRNA-(ms[2]io[6]A)-hydroxylase	1.97897
RS04685	-0.51002	amino acid permease	1.97583
RS15260	-0.5083	cupin domain-containing protein	1.97475
hisF	-0.448244	imidazole glycerol phosphate synthase subunit HisF	1.96971
RS06970	-0.475574	FKBP-type peptidyl-prolyl cis-trans isomerase	1.9694
rng	-0.451849	ribonuclease G	1.96713
RS01150	-0.434913	aspartate aminotransferase family protein	1.96512
lysA	-0.47854	diaminopimelate decarboxylase	1.96131
RS00340	-0.448873	tetratricopeptide repeat protein	1.95993
nusA	-0.471223	transcription termination factor NusA	1.95429
RS17515	-0.48076	hypothetical protein	1.95185
dcd	-0.498239	dCTP deaminase	1.95066
moaCB	-0.456533	bifunctional molybdenum cofactor biosynthesis protein MoaC/MoaB	1.94844
pyrE	-0.504509	orotate phosphoribosyltransferase	1.94779
pstC	-0.616246	phosphate ABC transporter permease subunit PstC	1.94502
ttcA	-0.562298	tRNA 2-thiocytidine(32) synthetase TtcA	1.93635
RS11350	-0.465858	ribose-phosphate pyrophosphokinase	1.93583
ftsB	-0.501024	cell division protein FtsB	1.93258
znuC	-0.433458	zinc ABC transporter ATP-binding protein ZnuC	1.91705
RS05795	-0.449852	transporter	1.91344
ppa	-0.500095	inorganic diphosphatase	1.91099
RS01780	-0.5165	condensation domain-containing protein	1.90365
RS00620	-0.424876	multifunctional CCA addition/repair protein	1.90044
RS04635	-0.543706	hypothetical protein	1.89536
RS14830	-0.454911	RNA methyltransferase	1.89381
RS10920	-0.431235	ribonucleotide-diphosphate reductase subunit beta	1.88726
ispD	-0.493828	2-C-methyl-D-erythritol 4-phosphate cytidylyltransferase	1.88657
elsL	-0.471378	cell wall-recycling L%2CD-carboxypeptidase ElsL	1.88399
RS00320	-0.428985	glycosyl transferase family protein	1.88347
secA	-0.426797	preprotein translocase subunit SecA	1.8822
dapF	-0.444374	diaminopimelate epimerase	1.87409
folC	-0.431879	bifunctional tetrahydrofolate synthase/dihydrofolate synthase	1.87283
hemW	-0.509976	radical SAM family heme chaperone HemW	1.87071
RS02910	-0.473853	hypothetical protein	1.86469
RS19530	-0.751143	hypothetical protein	1.85942
sthA	-0.414257	Si-specific NAD(P)(+) transhydrogenase	1.85461
RS03635	-0.468218	hypothetical protein	1.8497
mnmC	-0.492367	FAD-dependent 5-carboxymethylaminomethyl-2-thiouridine(34) oxidoreductase MnmC	1.84947
rsmH	-0.479063	16S rRNA (cytosine(1402)-N(4))-methyltransferase RsmH	1.84546
RS01990	-0.488229	hypothetical protein	1.84355
RS02740	-0.472215	DNA-binding response regulator PmrA	1.83597
RS00405	-0.420312	YfhL family 4Fe-4S dicluster ferredoxin	1.83033
RS02100	-0.460161	4-phosphoerythronate dehydrogenase	1.8288
RS01290	-0.420967	M61 family metallopeptidase	1.82864
RS13700	-0.554108	D-Ala-D-Ala carboxypeptidase family metallohydrolase	1.82787
RS17485	-0.655458	GNAT family N-acetyltransferase	1.82577
hisB	-0.427311	imidazoleglycerol-phosphate dehydratase HisB	1.82454
RS03480	-0.442388	glycosyltransferase	1.82062
RS02645	-0.425771	site-specific recombinase	1.81313
RS03080	-0.421083	efflux RND transporter permease subunit	1.81057
RS18220	-0.904725	hypothetical protein	1.81051
folB	-0.442222	dihydroneopterin aldolase	1.80644
clpX	-0.437842	ATP-dependent Clp protease ATP-binding subunit ClpX	1.79974
RS08695	-0.423316	NUDIX domain-containing protein	1.7997
RS11970	-0.838609	MFS transporter	1.79906
fumC	-0.454214	class II fumarate hydratase	1.79837
RS03230	-0.436229	glucose/quinate/shikimate family membrane-bound PQQ-dependent dehydrogenase	1.79803
ychF	-0.572007	redox-regulated ATPase YchF	1.79403
RS10370	-0.415297	ribosome biogenesis factor YjgA	1.79161
RS16370	-0.580129	HEAT repeat domain-containing protein	1.78871
yddG	-0.512696	aromatic amino acid DMT transporter YddG	1.78235
ligA	-0.429212	NAD-dependent DNA ligase LigA	1.78
hrpA	-0.407669	ATP-dependent RNA helicase HrpA	1.77896
grpE	-0.509929	nucleotide exchange factor GrpE	1.77828
RS03870	-0.441669	TIGR01244 family sulfur transferase	1.76707
RS06515	-0.476558	OsmC family protein	1.76158
RS11185	-0.489266	sulfite exporter TauE/SafE family protein	1.75957
ppx	-0.42645	exopolyphosphatase	1.75942
RS00325	-0.415016	YeaC family protein	1.75694
RS06180	-0.605048	aldolase	1.75009
ureC	-0.45663	urease subunit alpha	1.74916
prpF	-0.413509	2-methylaconitate cis-trans isomerase PrpF	1.74537
RS11725	-0.428689	FAD-dependent oxidoreductase	1.74374
acnD	-0.492431	Fe/S-dependent 2-methylisocitrate dehydratase AcnD	1.74219
RS08585	-0.439237	DNA polymerase III subunit chi	1.74191
RS02500	-0.397953	2-oxoglutarate dehydrogenase E1 component	1.72961
gatA	-0.409165	Asp-tRNA(Asn)/Glu-tRNA(Gln) amidotransferase subunit GatA	1.72108
RS01670	-0.52906	TnsD family Tn7-like transposition protein	1.71812
RS04750	-0.51862	putative quinol monooxygenase	1.71141
RS19880	-0.552868	non-ribosomal peptide synthetase	1.70979
glmS	-0.423977	glutamine--fructose-6-phosphate transaminase (isomerizing)	1.709
RS03880	-0.419534	dihydrolipoyl dehydrogenase	1.7053
RS03150	-0.439842	peptidylprolyl isomerase	1.70456
RS09060	-0.43488	DMT family transporter	1.70387
RS03730	-0.481157	multicopper oxidase domain-containing protein	1.69846
nirB	-0.516478	nitrite reductase large subunit NirB	1.6834
RS11315	-0.424214	HAD-IA family hydrolase	1.68276
csuAB	-0.510155	Csu fimbrial major subunit CsuAB	1.68087
rlmE	-0.411567	23S rRNA (uridine(2552)-2'-O)-methyltransferase RlmE	1.678
RS07250	-0.465097	TerC family protein	1.67579
ubiA	-0.417415	4-hydroxybenzoate octaprenyltransferase	1.66892
RS05235	-0.442344	homoserine kinase	1.66751
bfmS	-0.403234	sensor histidine kinase BfmS	1.6662
RS09835	-0.513508	DUF2059 domain-containing protein	1.66554
RS11335	-0.415275	aspartate 1-decarboxylase	1.66458
rluD	-0.399216	23S rRNA pseudouridine(1911/1915/1917) synthase RluD	1.66451
RS05675	-0.533783	TMEM165/GDT1 family protein	1.6642
RS07595	-0.397346	replication-associated recombination protein A	1.66157
ndhC	-0.406344	NADH-quinone oxidoreductase subunit A	1.66117
RS13845	-0.571372	biotin carboxylase N-terminal domain-containing protein	1.65991
gatC	-0.422109	Asp-tRNA(Asn)/Glu-tRNA(Gln) amidotransferase subunit GatC	1.65984
RS04690	-0.406334	hypothetical protein	1.65721
dhbA	-0.664128	2%2C3-dihydro-2%2C3-dihydroxybenzoate dehydrogenase	1.65672
RS01205	-0.500336	isochorismatase	1.65354
hemB	-0.474986	porphobilinogen synthase	1.65264
trxB	-0.393423	thioredoxin-disulfide reductase	1.64262
carA	-0.491293	glutamine-hydrolyzing carbamoyl-phosphate synthase small subunit	1.63969
RS17030	-0.728648	aldehyde dehydrogenase (NADP(+))	1.63696
RS18780	-0.382889	translocation/assembly module TamB domain-containing protein	1.63205
RS17875	-0.419477	molybdopterin molybdotransferase MoeA	1.62849
ribBA	-0.383923	bifunctional 3%2C4-dihydroxy-2-butanone-4-phosphate synthase/GTP cyclohydrolase II	1.62045
RS10090	-0.391305	Bax inhibitor-1/YccA family protein	1.61185
panB	-0.456206	3-methyl-2-oxobutanoate hydroxymethyltransferase	1.61059
RS16420	-0.495899	TIGR00366 family protein	1.61013
RS09660	-0.502366	hypothetical protein	1.60902
RS02750	-0.457155	DcaP family trimeric outer membrane transporter	1.60549
RS10760_tRNA	-0.424998	NA	1.60075
nuoH	-0.418061	NADH-quinone oxidoreductase subunit NuoH	1.59948
RS00415	-0.585307	ATP-binding cassette domain-containing protein	1.59661
RS08550	-0.451206	ammonium transporter	1.5881
RS18855	-0.49238	flavin reductase family protein	1.58613
rapA	-0.404686	RNA polymerase-associated protein RapA	1.58375
RS05695	-0.421946	M23 family metallopeptidase	1.58284
hemA	-0.408393	glutamyl-tRNA reductase	1.58111
RS03705	-0.415553	efflux RND transporter permease subunit	1.57747
ribE	-0.423788	6%2C7-dimethyl-8-ribityllumazine synthase	1.57443
minD	-0.402948	septum site-determining protein MinD	1.56339
RS00630	-0.441198	Nif3-like dinuclear metal center hexameric protein	1.55771
RS19340	-0.437874	hypothetical protein	1.55742
RS02600	-0.44779	tRNA (cytidine(34)-2'-O)-methyltransferase	1.55122
RS19135	-0.418561	PqiC family protein	1.5486
trxA	-0.424545	thioredoxin	1.54827
RS03125	-0.426566	AEC family transporter	1.54758
hemE	-0.39414	uroporphyrinogen decarboxylase	1.54524
RS12445	-0.499503	cation diffusion facilitator family transporter	1.54382
RS02860	-0.370203	wax ester/triacylglycerol synthase family O-acyltransferase	1.53323
RS13840	-0.595593	urea amidolyase family protein	1.53218
lpxD	-0.374718	UDP-3-O-(3-hydroxymyristoyl)glucosamine N-acyltransferase	1.5318
RS11465	-0.732673	alpha/beta hydrolase	1.52851
astA	-0.381081	arginine N-succinyltransferase	1.52456
RS11870	-0.425891	MarC family protein	1.52214
RS12070	-0.975885	transketolase	1.51891
RS03865	-0.400883	alpha/beta hydrolase	1.51091
RS09240	-0.46578	chaperone modulator CbpM	1.50187
RS12670	-0.420523	hypothetical protein	1.50049
RS01405	-0.384798	lipocalin family protein	1.49766
RS12395	-0.532395	hypothetical protein	1.49326
RS13610	-0.529422	hypothetical protein	1.49025
RS02960	-0.376025	multidrug effflux MFS transporter	1.49018
RS16375	-0.772928	gamma-butyrobetaine hydroxylase-like domain-containing protein	1.48435
estB	-0.359416	esterase EstB	1.48262
mnmA	-0.390664	tRNA 2-thiouridine(34) synthase MnmA	1.47947
RS04115	-0.362893	lytic transglycosylase domain-containing protein	1.4793
lolD	-0.387006	lipoprotein-releasing ABC transporter ATP-binding protein LolD	1.47784
RS01790	-0.481676	condensation domain-containing protein	1.47682
glyQ	-0.362458	glycine--tRNA ligase subunit alpha	1.47384
RS05855	-0.379346	esterase	1.46765
RS01180	-0.447466	ferredoxin reductase	1.46504
RS03630	-0.375199	YciI family protein	1.46442
RS02260	-0.414073	multidrug efflux RND transporter permease subunit	1.4604
RS09880	-0.359352	glutamate-5-semialdehyde dehydrogenase	1.44643
RS09345	-0.500574	SAM-dependent methyltransferase	1.44536
bfmR	-0.415579	response regulator transcription factor BfmR	1.43995
radA	-0.372791	DNA repair protein RadA	1.4396
RS18380	-0.350687	DNA polymerase III subunit gamma/tau	1.4309
pssA	-0.358146	CDP-diacylglycerol--serine O-phosphatidyltransferase	1.43074
pcaH	-0.623519	protocatechuate 3%2C4-dioxygenase subunit beta	1.42476
pgi	-0.412865	glucose-6-phosphate isomerase	1.42151
dapE	-0.403944	succinyl-diaminopimelate desuccinylase	1.42146
prfA	-0.435271	peptide chain release factor 1	1.41961
RS10120	-0.363132	hypothetical protein	1.41741
pcaF	-0.475112	3-oxoadipyl-CoA thiolase	1.41253
mutM	-0.359444	bifunctional DNA-formamidopyrimidine glycosylase/DNA-(apurinic or apyrimidinic site) lyase	1.41044
RS01225	-0.362525	CYTH and CHAD domain-containing protein	1.40776
RS13430	-0.348297	beta-ketoacyl-ACP synthase III	1.40617
RS07480	-0.42683	TetR/AcrR family transcriptional regulator	1.40535
RS04230	-0.366178	YheV family putative zinc ribbon protein	1.40117
rsmD	-0.407028	16S rRNA (guanine(966)-N(2))-methyltransferase RsmD	1.40008
trpC	-0.385341	indole-3-glycerol phosphate synthase TrpC	1.39782
RS02195	-0.498335	YjhX family toxin	1.39278
pcaG	-0.621301	protocatechuate 3%2C4-dioxygenase subunit alpha	1.39212
ampD	-0.393948	1%2C6-anhydro-N-acetylmuramyl-L-alanine amidase AmpD	1.39072
xdhC	-0.478236	xanthine dehydrogenase accessory protein XdhC	1.38994
RS03255	-0.446674	3-hydroxyacyl-CoA dehydrogenase NAD-binding domain-containing protein	1.38952
hisA	-0.371381	1-(5-phosphoribosyl)-5-[(5-phosphoribosylamino)methylideneamino]imidazole-4-carboxamide isomerase	1.38427
RS07610	-0.394286	phosphoribosylaminoimidazolesuccinocarboxamide synthase	1.38391
RS16330	-0.513046	NAD(P)H-dependent oxidoreductase	1.38353
RS03645	-0.390244	rhodanese-like domain-containing protein	1.3807
pcnB	-0.375128	polynucleotide adenylyltransferase PcnB	1.37446
lptG	-0.35149	LPS export ABC transporter permease LptG	1.37397
RS00030	-0.458987	NirD/YgiW/YdeI family stress tolerance protein	1.36644
rhlB	-0.402171	ATP-dependent RNA helicase RhlB	1.36514
nirD	-0.577576	nitrite reductase small subunit NirD	1.36126
rimO	-0.41127	30S ribosomal protein S12 methylthiotransferase RimO	1.36038
RS07560	-0.41436	M23 family metallopeptidase	1.35881
tcuA	-0.603121	FAD-dependent tricarballylate dehydrogenase TcuA	1.35726
purL	-0.371187	phosphoribosylformylglycinamidine synthase	1.35403
RS09335	-0.384432	MBL fold metallo-hydrolase	1.35335
glmU	-0.343322	bifunctional UDP-N-acetylglucosamine diphosphorylase/glucosamine-1-phosphate N-acetyltransferase GlmU	1.35064
nadC	-0.395207	carboxylating nicotinate-nucleotide diphosphorylase	1.34703
ubiE	-0.337535	bifunctional demethylmenaquinone methyltransferase/2-methoxy-6-polyprenyl-1%2C4-benzoquinol methylase UbiE	1.33839
RS02565	-0.344247	DUF493 domain-containing protein	1.33824
RS05750	-0.512885	TonB-dependent siderophore receptor	1.33749
hisC	-0.358409	histidinol-phosphate transaminase	1.3362
RS08570	-0.354246	riboflavin synthase	1.33167
RS11735	-0.419089	thioesterase family protein	1.3305
RS02575	-0.348372	hypothetical protein	1.32636
accC	-0.382639	acetyl-CoA carboxylase biotin carboxylase subunit	1.32448
RS03485	-0.371343	glycosyltransferase family 2 protein	1.32233
pheA	-0.350423	prephenate dehydratase	1.32215
RS17850	-0.392966	hypothetical protein	1.3189
RS11025	-0.367748	cold shock domain-containing protein	1.31886
RS12825	-0.714177	p-hydroxycinnamoyl CoA hydratase/lyase	1.31789
RS03495	-0.34284	glycosyltransferase	1.31744
RS17705	-0.365044	YbgF trimerization domain-containing protein	1.31239
RS01295	-0.391832	D-alanyl-D-alanine carboxypeptidase PBP6B	1.31085
epmB	-0.378877	EF-P beta-lysylation protein EpmB	1.30417
				1.19022
				1.115
				1.08006
				1.05055
				1.0392

## Sheet: UPreg wrt FC
Data S1: A list of significantly differentially expressed genes between wild-type and hfq deletion mutant of mid-log phase A. baumannii ATCC17978 cells:
Gene	log2FoldChange	Product	Neg Log10(pvalue)
RS07745	5.8339	hypothetical protein	227.364
RS16190	3.78186	hypothetical protein	16.5041
RS05415	3.70173	hypothetical protein	79.8215
RS12935	3.61951	hypothetical protein	57.0014
RS10175	3.50122	hypothetical protein	80.9247
RS14340	3.23786	LysE family translocator	26.1138
RS15985	3.16649	hypothetical protein	30.7188
RS16705	3.12003	hypothetical protein	2.33041
RS18760	3.08647	hypothetical protein	37.357
putA	3.06195	trifunctional transcriptional regulator/proline dehydrogenase/L-glutamate gamma-semialdehyde dehydrogenase	37.6268
RS10895	3.02491	hypothetical protein	7.68949
RS13365	3.01663	OmpA family protein	61.415
RS08175	2.94859	DotD/TraH family lipoprotein	27.888
RS18505	2.90616	hypothetical protein	6.40987
RS19625	2.89061	hypothetical protein	1.45525
RS13560	2.85945	LysE family translocator	31.5865
putP	2.83993	sodium/proline symporter PutP	41.0978
RS18535	2.6896	hypothetical protein	3.60573
RS13585	2.61088	hypothetical protein	14.4292
RS15980	2.58465	TonB-dependent receptor	33.9773
RS08180	2.57006	type IV secretory system conjugative DNA transfer family protein	20.8368
metH	2.53181	methionine synthase	42.1486
RS18475	2.52839	hypothetical protein	4.15453
RS15995	2.51568	hypothetical protein	17.3022
RS15085	2.47432	fimbrial protein	35.8169
RS06750	2.45878	SDR family NAD(P)-dependent oxidoreductase	36.5613
RS07605	2.45387	hypothetical protein	35.3124
RS19410	2.43472	hypothetical protein	5.91328
RS16000	2.43213	GNAT family N-acetyltransferase	18.256
RS06355	2.38092	TonB-dependent copper receptor	29.0191
RS02545	2.37187	hypothetical protein	32.7614
RS16610	2.34864	hypothetical protein	4.29307
RS13765	2.33456	DUF2147 domain-containing protein	39.7808
RS03925	2.31929	metallophosphoesterase	32.0678
RS12255	2.31541	isocitrate lyase	41.6611
RS18740	2.30971	DUF4198 domain-containing protein	15.4293
RS10265	2.2989	proton-translocating transhydrogenase family protein	20.2154
RS08035	2.29177	hypothetical protein	16.5348
RS15945	2.2785	IucA/IucC family protein	18.7816
RS18320	2.25395	iron-containing redox enzyme family protein	32.6395
RS06350	2.25122	hypothetical protein	26.007
RS14385	2.23719	TetR/AcrR family transcriptional regulator	19.8096
RS15990	2.21852	PepSY-associated TM helix domain-containing protein	23.9157
RS10170	2.18812	TetR/AcrR family transcriptional regulator	20.094
RS13595	2.17277	minor capsid protein	19.4472
RS06800	2.16139	hypothetical protein	5.4996
RS01700	2.16011	hypothetical protein	19.4457
RS15950	2.14525	SidA/IucD/PvdA family monooxygenase	16.7887
RS12035	2.13464	hypothetical protein	28.1703
RS16875	2.1095	hypothetical protein	23.1002
RS05870	2.10598	haloacid dehalogenase-like hydrolase	6.41849
RS10260	2.08091	Re/Si-specific NAD(P)(+) transhydrogenase subunit alpha	24.8395
RS19155	2.05876	DMT family transporter	28.9052
RS19875	2.05605	KGW motif small protein	21.7082
RS16150	2.02897	TonB C-terminal domain-containing protein	15.6423
RS18325	2.02419	TetR/AcrR family transcriptional regulator	19.1961
RS11495	2.01824	NAD+ synthase	28.0085
RS08030	1.97971	hypothetical protein	19.4958
RS10270	1.97433	NAD(P)(+) transhydrogenase (Re/Si-specific) subunit beta	22.1079
RS19620	1.96495	hypothetical protein	15.9088
RS12120	1.9364	TonB-dependent siderophore receptor	18.144
RS18745	1.93397	membrane protein	13.1054
RS07960	1.92383	hypothetical protein	2.64057
RS16170	1.92246	hypothetical protein	10.5324
RS14245	1.92034	reverse transcriptase domain-containing protein	6.02153
RS01445	1.90858	GFA family protein	13.2845
RS16390	1.89904	aspartate ammonia-lyase	17.7341
RS12650	1.89564	hypothetical protein	12.0398
RS00515	1.89416	DUF962 domain-containing protein	14.1843
RS02190	1.87877	hypothetical protein	7.4581
RS13260	1.87208	DUF4065 domain-containing protein	24.492
RS13590	1.84958	hypothetical protein	4.53007
RS17670	1.83469	hypothetical protein	4.22838
RS06755	1.82746	hypothetical protein	8.69181
RS14080	1.81917	epoxyqueuosine reductase QueH	21.989
cadR	1.81541	Cd(II)/Pb(II)-responsive transcriptional regulator	20.7521
abaR	1.81129	LuxR family transcriptional regulator AbaR	9.91944
RS13625	1.80497	hypothetical protein	18.7068
RS18755	1.78151	ion transporter	15.3074
RS02925	1.75041	M13 family metallopeptidase	18.6658
RS04200	1.74693	HAD-IB family hydrolase	11.0505
RS08290	1.73257	DotA/TraY family protein	23.3443
RS19450	1.73026	hypothetical protein	10.4828
RS14380	1.70088	isovaleryl-CoA dehydrogenase	16.7784
RS10165	1.69809	TetR/AcrR family transcriptional regulator	3.3507
RS15140	1.69217	hypothetical protein	11.5317
RS15010	1.69103	TetR/AcrR family transcriptional regulator	12.1908
RS04190_tRNA	1.68915	NA	1.45861
RS19650	1.68914	zinc ribbon-containing protein	4.82168
RS15080	1.68407	fimbria/pilus periplasmic chaperone	9.7848
RS08190	1.6798	hypothetical protein	10.2715
RS14350	1.66954	indolepyruvate ferredoxin oxidoreductase family protein	19.9197
RS04885	1.66144	bacterioferritin-associated ferredoxin	16.7217
RS08185	1.65878	ATPase%2C T2SS/T4P/T4SS family	11.21
RS11490	1.65719	hypothetical protein	17.5739
RS01315	1.65338	hypothetical protein	14.2351
RS13915	1.63854	transcriptional regulator	3.74693
RS19475	1.63804	hypothetical protein	2.43487
RS16870	1.63786	DUF2314 domain-containing protein	9.58395
RS16915	1.61949	TetR/AcrR family transcriptional regulator	2.41562
RS19655	1.61924	hypothetical protein	8.52698
RS08260	1.60615	hypothetical protein	14.2185
RS04195	1.59946	hypothetical protein	17.4493
RS16135	1.57696	GFA family protein	14.2836
RS19130	1.5737	GNAT family N-acetyltransferase	10.893
RS14085	1.56248	hypothetical protein	1.77369
RS11780	1.56137	hypothetical protein	4.53348
RS09530	1.55477	hypothetical protein	10.6932
RS19680	1.55448	hypothetical protein	8.2814
RS19440	1.55436	hypothetical protein	13.0238
gspI	1.55345	type II secretion system minor pseudopilin GspI	9.67206
RS05350	1.55204	helix-turn-helix domain-containing protein	3.70402
RS01270	1.55033	hypothetical protein	16.0606
RS06625	1.54989	acyl-CoA dehydrogenase	8.06514
RS15555	1.54979	hypothetical protein	9.61414
RS17925	1.54853	hypothetical protein	1.59683
RS15200	1.54652	Lrp/AsnC ligand binding domain-containing protein	6.87795
RS13550	1.54186	hypothetical protein	5.71939
RS14470	1.53863	hypothetical protein	11.7767
RS18060	1.53233	hypothetical protein	1.44399
RS07970	1.52765	DNA topoisomerase	16.3538
RS19390	1.52421	hypothetical protein	4.98146
RS01040	1.52277	LysR family transcriptional regulator	18.3805
RS02950	1.51984	hypothetical protein	10.6666
RS17675	1.51095	YcgJ family protein	8.71748
RS13760	1.5063	MFS transporter	11.7607
RS15955	1.49664	DHA2 family efflux MFS transporter permease subunit	8.10397
RS13855	1.49358	J domain-containing protein	7.04013
RS13340	1.49342	hypothetical protein	12.0968
RS15060	1.48981	hypothetical protein	4.11119
RS16235	1.4797	GGDEF domain-containing protein	11.553
RS06820	1.47287	hypothetical protein	15.0053
RS18065	1.45391	phage tail tube protein	2.33101
RS03790	1.44313	hypothetical protein	3.81432
RS14420	1.43918	hypothetical protein	3.80829
RS19570	1.43368	hypothetical protein	7.96764
RS08710	1.42987	TetR/AcrR family transcriptional regulator	4.46738
RS05865	1.42826	DUF5991 domain-containing protein	4.95573
RS16600	1.42512	hypothetical protein	11.701
RS08935	1.42473	hypothetical protein	9.78746
RS07915	1.41322	IS3-like element ISAba18 family transposase	9.92763
RS08070	1.40334	hypothetical protein	2.49049
RS16910	1.40212	hypothetical protein	3.71473
basJ	1.39433	acinetobactin biosynthesis isochorismate synthase BasJ	5.36218
RS19355	1.39256	hypothetical protein	8.84204
RS19685	1.38852	hypothetical protein	8.72065
RS08125	1.38732	DotG/IcmE/VirB10 family protein	6.10626
RS16445	1.38518	RsiV family protein	5.78703
RS18275	1.38261	hypothetical protein	1.7117
RS08040	1.37939	hypothetical protein	8.23453
RS17510	1.37707	hypothetical protein	11.4482
RS06415	1.37624	DUF2846 domain-containing protein	8.80837
RS03095	1.37508	zinc ribbon domain-containing protein YjdM	7.67498
RS14075	1.37041	GNAT family N-acetyltransferase	13.9219
RS02215_tRNA	1.36919	NA	1.64079
RS00880	1.369	TetR/AcrR family transcriptional regulator	2.25163
aqpZ	1.36857	aquaporin Z	13.9491
RS08950	1.36855	hypothetical protein	8.96148
soxR	1.35722	redox-sensitive transcriptional activator SoxR	7.42914
RS11650	1.35707	bacteriohemerythrin	9.65543
RS13810	1.35332	hypothetical protein	10.6481
RS16240	1.35021	iron-containing redox enzyme family protein	9.45307
RS09465	1.34918	DUF1345 domain-containing protein	9.71608
RS05100	1.34899	hypothetical protein	9.71807
RS12665	1.34785	hypothetical protein	11.0313
RS16785	1.34712	SDR family oxidoreductase	3.39908
RS13790	1.33742	hypothetical protein	10.9211
RS15090	1.32797	hypothetical protein	3.29501
RS18030	1.32757	hypothetical protein	12.319
RS07990	1.32564	hypothetical protein	8.2466
RS13555	1.31986	glycosyl hydrolase 108 family protein	5.93727
RS16595	1.30232	PAAR domain-containing protein	11.4521
RS11760	1.30066	hypothetical protein	6.13301
RS15565	1.29969	hypothetical protein	10.4681
RS05195	1.29814	DUF805 domain-containing protein	12.6971
RS16055	1.29802	hypothetical protein	4.11488
RS02700	1.29434	methyltransferase domain-containing protein	3.49622
RS00260	1.29321	RtcB family protein	5.95881
RS13740	1.2923	CorA family divalent cation transporter	2.96795
RS16530	1.29011	excinuclease ABC subunit UvrA	8.38012
RS19425	1.28666	hypothetical protein	3.67508
RS14445	1.28507	iron-containing redox enzyme family protein	11.3708
RS15020_tRNA	1.27873	NA	3.24235
RS08355	1.27826	hypothetical protein	6.45068
RS16145	1.27737	hypothetical protein	5.13723
RS18035	1.27609	DUF4236 domain-containing protein	10.27
RS08130	1.275	DotH/IcmK family type IV secretion protein	5.90038
RS01635	1.27497	NIF3 1	10.1913
RS19665	1.27358	hypothetical protein	7.99336
RS00265	1.26991	hypothetical protein	3.42206
RS08045	1.2673	hypothetical protein	5.42555
RS17990	1.26109	hypothetical protein	1.8839
RS15015	1.24893	hypothetical protein	9.70779
RS05305	1.24775	hypothetical protein	1.90332
RS00890	1.24085	hypothetical protein	7.22592
RS19610	1.24023	hypothetical protein	2.03954
RS14375	1.2369	carboxyl transferase domain-containing protein	9.07556
RS08280	1.23669	M23 family metallopeptidase	8.48359
RS07995	1.23609	DUF1456 family protein	4.43579
RS08065	1.23532	hypothetical protein	1.42258
RS07985	1.23528	hypothetical protein	8.03143
RS11115	1.22936	5'-methylthioadenosine/S-adenosylhomocysteine nucleosidase	7.77188
RS09575	1.22862	endonuclease/exonuclease/phosphatase family protein	12.1067
RS07740	1.22855	LysE family translocator	9.09022
RS06900	1.22055	glycosyltransferase	10.4733
RS16885	1.21971	hypothetical protein	4.60151
RS16710	1.21842	hypothetical protein	6.73486
RS18130	1.21824	hypothetical protein	1.55187
bauD	1.21565	ferric acinetobactin ABC transporter permease subunit BauD	2.07455
RS00390	1.21479	PhzF family phenazine biosynthesis protein	7.15606
RS00350	1.21393	hemin uptake protein HemP	5.95992
RS06190	1.21364	TorF family putative porin	8.18154
RS18270	1.21333	hypothetical protein	1.55804
otsB	1.2081	trehalose-phosphatase	4.38349
RS18040	1.20326	hypothetical protein	6.71476
RS03655	1.20146	tyrosine-type recombinase/integrase	7.72997
RS13885	1.20053	DUF1989 domain-containing protein	2.0988
RS07725	1.20009	DUF885 domain-containing protein	8.25616
RS00475_tRNA	1.19952	NA	2.48621
RS16555	1.19781	hypothetical protein	5.50744
RS14265	1.1978	hypothetical protein	4.36447
RS16405	1.1946	LysR substrate-binding domain-containing protein	10.4993
RS07365	1.19154	DUF6091 family protein	10.68
RS13620	1.18594	DUF4142 domain-containing protein	1.54604
RS05310	1.18392	hypothetical protein	3.49826
RS15960	1.1826	IucA/IucC family protein	7.03358
RS13745	1.17854	hypothetical protein	4.74212
RS14390	1.17798	AMP-binding protein	6.03617
RS07955	1.17126	hypothetical protein	8.71164
RS05545	1.16924	ion channel	8.37226
RS10890	1.16627	Darcynin 1	1.84677
RS08140	1.16471	hypothetical protein	3.52979
RS11485_tRNA	1.16448	NA	4.08926
RS16155	1.1624	class I SAM-dependent methyltransferase	3.37125
RS06910	1.16072	EpsG family protein	7.51738
RS13725	1.15893	EamA family transporter	4.03806
RS06745	1.15832	DUF1003 domain-containing protein	6.35031
RS08055	1.15748	hypothetical protein	3.25604
RS03565_tRNA	1.15725	NA	4.13291
RS08335	1.15446	hypothetical protein	5.04729
RS16455	1.15085	TetR/AcrR family transcriptional regulator	6.01856
RS14370	1.14777	enoyl-CoA hydratase/isomerase family protein	5.65871
RS19515	1.14681	hypothetical protein	2.01969
RS15025	1.14521	integrase family protein	3.22754
RS03210	1.14268	VOC family protein	7.89207
RS08195	1.14262	ParM/StbA family protein	4.93497
RS02945	1.13904	alanine/glycine:cation symporter family protein	8.61917
RS00895	1.13843	hypothetical protein	2.64658
RS15410	1.13685	SRPBCC family protein	9.10533
RS14890	1.13679	tautomerase family protein	10.7146
RS18575	1.13588	fimbria/pilus periplasmic chaperone	5.99559
RS05265	1.13551	LysE family translocator	4.92675
RS06550	1.13476	DoxX family protein	7.96798
RS08135	1.13026	DotI/IcmL family type IV secretion protein	4.08647
RS16620	1.12885	hypothetical protein	8.03232
RS06535	1.12885	aminoglycoside nucleotidyltransferase ANT(3'')-IIa	7.69562
RS00910	1.12858	AraC family transcriptional regulator	6.86514
RS13995	1.12815	hypothetical protein	7.04295
RS08300	1.12755	hypothetical protein	8.41617
basA	1.12232	acinetobactin non-ribosomal peptide synthetase subunit BasA	5.21386
RS13570	1.12068	hypothetical protein	3.01267
RS17930	1.10976	ANTAR domain-containing protein	2.59523
RS06630	1.1018	fatty acyl-AMP ligase	4.76061
RS16140	1.10159	hypothetical protein	7.42214
RS17970	1.10017	hypothetical protein	4.10923
RS17440	1.09994	TonB-dependent siderophore receptor	8.61657
RS16605	1.09805	GNAT family N-acetyltransferase	6.23754
RS15965	1.09235	IucA/IucC family protein	6.98964
RS06620	1.0902	acyl carrier protein	2.03347
RS13190	1.08737	zinc ribbon domain-containing protein	8.36252
RS05325	1.08456	DUF6500 family protein	4.13674
RS11715	1.083	ABZJ_00895 family protein	8.01495
RS06760	1.07914	hypothetical protein	3.24095
bauC	1.07679	ferric acinetobactin ABC transporter permease subunit BauC	2.31516
RS07170	1.07619	hypothetical protein	6.23075
RS12530	1.07571	TonB-dependent receptor	8.07368
RS19920	1.06881	DoxX family protein	1.50567
RS04780	1.06499	hemerythrin domain-containing protein	6.29725
RS18080	1.0649	SH3 domain-containing protein	6.23233
RS13910	1.06062	SIR2 family protein	3.0549
RS13600	1.05565	MFS transporter	4.07927
RS14455	1.05486	SDR family oxidoreductase	3.76274
RS15915	1.05365	alkane 1-monooxygenase	5.44229
RS16640	1.05292	HipA domain-containing protein	6.28446
RS02295	1.05257	diacylglycerol kinase family protein	7.09297
RS19675	1.05197	hypothetical protein	2.60506
RS08025	1.04331	hypothetical protein	7.95598
RS08105	1.03892	hypothetical protein	4.34362
RS00050	1.03792	hypothetical protein	4.46694
fahA	1.0353	fumarylacetoacetase	7.11336
RS14915	1.02938	Crp/Fnr family transcriptional regulator	3.77503
RS18545	1.02633	chorismate mutase	6.60629
RS18520	1.02238	TonB-dependent receptor	6.73663
RS13245	1.02049	hypothetical protein	5.22746
rpmG	1.01975	50S ribosomal protein L33	4.55998
RS12870	1.01852	alpha/beta hydrolase	4.31761
RS01320	1.0171	hypothetical protein	7.29287
RS07505	1.01655	hypothetical protein	2.02427
RS04025	1.01648	DUF1446 domain-containing protein	4.62555
adeT1	1.01444	putative multidrug efflux protein AdeT1	2.79851
RS16290	1.01435	sigma-54 dependent transcriptional regulator	6.51315
RS10460	1.01312	hypothetical protein	8.62785
RS12460	1.01135	hypothetical protein	3.00432
RS04415	1.00987	type 1 glutamine amidotransferase	4.16942
RS07730	1.00924	HAD family hydrolase	6.25505
RS05220	1.0069	antibiotic biosynthesis monooxygenase	6.11279
RS02160	1.00418	hypothetical protein	1.79244
RS06785	0.997919	tetratricopeptide repeat protein	2.30936
RS05910	0.996909	IS3-like element ISAba18 family transposase	5.77784
RS13540	0.994577	LexA family transcriptional regulator	5.69257
RS19915	0.993748	hypothetical protein	1.55524
RS15895	0.990267	phasin family protein	3.82749
RS08095	0.988111	ATP-binding protein	4.19361
RS08705	0.986632	hypothetical protein	5.90832
RS06805	0.978419	GNAT family N-acetyltransferase	2.76384
RS15460	0.976744	tyrosine-type recombinase/integrase	5.4919
RS04045	0.976381	GFA family protein	3.07354
RS00535	0.97307	DUF3465 domain-containing protein	3.50744
RS15720	0.971949	hypothetical protein	1.56287
bauE	0.970116	ferric acinetobactin ABC transporter ATP-binding protein BauE	3.08159
RS01815	0.968331	P-loop NTPase fold protein	4.46771
basB	0.967759	acinetobactin non-ribosomal peptide synthetase subunit BasB	3.15201
RS16840	0.967502	MFS transporter	2.55779
RS06775	0.965705	hypothetical protein	2.12873
RS01265	0.96567	hypothetical protein	5.95013
RS17575	0.964676	hypothetical protein	4.22802
RS13270	0.96361	site-specific integrase	4.69012
RS05345	0.963531	hypothetical protein	4.66585
RS13730	0.963143	EAL domain-containing protein	6.82041
RS16315	0.962908	EamA family transporter	2.76405
RS01350	0.959503	VIT family protein	4.79893
RS14540	0.956667	LysE family translocator	2.28938
RS14235	0.953148	hypothetical protein	2.31416
RS10435	0.951802	GNAT family N-acetyltransferase	4.64561
RS16460	0.950014	hypothetical protein	4.75683
RS05225	0.949443	membrane protein	5.93032
RS14845	0.949214	dicarboxylate/amino acid:cation symporter	6.63837
RS15725	0.948353	malate synthase G	7.97352
RS05340	0.947248	hypothetical protein	5.04742
RS08100	0.94605	hypothetical protein	4.293
RS08305	0.944939	hypothetical protein	6.58992
RS18125	0.944727	hypothetical protein	1.50141
RS11080	0.944562	TetR/AcrR family transcriptional regulator	5.30813
RS19360	0.943344	hypothetical protein	4.20095
RS17635	0.941954	S8 family peptidase	4.44008
RS16565	0.941946	AraC family transcriptional regulator	3.87011
RS15075	0.941328	fimbrial biogenesis outer membrane usher protein	4.89204
RS18800	0.935788	DUF2799 domain-containing protein	4.84694
RS17615	0.934554	universal stress protein	4.93393
RS04795	0.933723	lipase secretion chaperone	2.36169
RS06130	0.930553	hypothetical protein	3.92607
RS03760	0.923204	CopD family protein	4.21848
fur	0.923088	ferric iron uptake transcriptional regulator	4.42757
RS01715	0.92121	peptidase domain-containing ABC transporter	6.54413	-1.30103
RS02205	0.921144	non-ribosomal peptide synthetase	6.20736
tssF	0.919753	type VI secretion system baseplate subunit TssF	5.6325
RS16695	0.917826	helix-turn-helix transcriptional regulator	2.18239
RS15275	0.916721	phosphoglycerate kinase	6.85482
RS12390	0.915314	hypothetical protein	1.83025
gspJ	0.915217	type II secretion system minor pseudopilin GspJ	5.18295
RS15550	0.913472	hypothetical protein	4.70202
RS12725	0.911885	amino acid permease	5.69329
RS08005	0.911393	hypothetical protein	3.42334
RS15370	0.906337	type II secretion system protein	5.48745
RS18570	0.906096	fimbria/pilus outer membrane usher protein	5.15882
RS01645	0.906089	heteromeric transposase endonuclease subunit TnsA	3.97145
rplJ	0.904698	50S ribosomal protein L10	5.42592
RS07360	0.902904	DUF6091 family protein	3.57501
RS02170	0.902326	TIR domain-containing protein	3.00213
RS17005	0.899337	dihydrofolate reductase family protein	3.10597
RS09280	0.898947	hypothetical protein	4.48891
RS02180	0.897873	HIT domain-containing protein	3.97854
RS04260	0.895822	succinate dehydrogenase assembly factor 2	3.14641
RS12885	0.894773	AraC family transcriptional regulator	3.89947
RS08350	0.891178	hypothetical protein	3.56531
RS00430	0.889625	ABC transporter substrate-binding protein	2.78182
RS08120	0.889471	hypothetical protein	2.63022
RS10860	0.888375	DUF1852 domain-containing protein	4.41604
hcaR	0.88783	DNA-binding transcriptional regulator HcaR	6.18013
RS08345	0.886496	hypothetical protein	3.62898
RS15190	0.886424	GrpB family protein	3.54287
RS15760	0.883879	ABC transporter substrate-binding protein	6.34932
tssG	0.883203	type VI secretion system baseplate subunit TssG	4.05334
RS01705	0.879437	cupin domain-containing protein	3.79488
RS03815	0.878555	PD-(D/E)XK nuclease family protein	5.56427
RS02540	0.877811	rhodanese-related sulfurtransferase	5.23047
RS01620	0.877243	CAP domain-containing protein	4.40394
RS00075	0.874258	LysR family transcriptional regulator	5.67002
RS17820	0.873472	hypothetical protein	2.2681
RS04570	0.873259	PspC domain-containing protein	5.0193
RS17545	0.871033	hypothetical protein	3.34139
RS16740	0.870976	helix-turn-helix transcriptional regulator	2.09383
RS10815	0.86848	MFS transporter	2.13156
RS08910	0.868189	lysozyme inhibitor LprI family protein	4.68101
RS05290	0.867139	AraC family transcriptional regulator	2.29934
RS17825	0.865811	hypothetical protein	3.13818
tssB	0.862696	type VI secretion system contractile sheath small subunit	3.97325
RS05530	0.861198	GGDEF domain-containing protein	5.14455
RS14270	0.860237	catalase family peroxidase	5.57877
RS06530	0.855793	PadR family transcriptional regulator	3.85528
RS08340	0.855206	hypothetical protein	3.19692
RS16825	0.853773	DMT family transporter	1.94592
RS18140	0.852983	hypothetical protein	4.7973
RS03800	0.849062	hypothetical protein	3.29212
RS08090	0.843648	hypothetical protein	2.5388
RS14425	0.841884	hypothetical protein	2.44162
RS19925	0.840071	hypothetical protein	1.56371
rpmC	0.839401	50S ribosomal protein L29	4.05364
RS14485	0.8394	Lrp/AsnC family transcriptional regulator	2.74354
RS08540	0.836205	accessory factor UbiK family protein	3.88694
RS13265	0.835202	hypothetical protein	3.89692
RS08200	0.834846	hypothetical protein	3.51539
RS13575	0.834561	pyrroline-5-carboxylate reductase dimerization domain-containing protein	5.57417
RS02440	0.833873	metalloprotease	4.38945
RS14870	0.83199	LysE family translocator	2.52823
rhtC	0.829788	threonine export protein RhtC	3.97655
RS03200	0.829372	GspH/FimT family pseudopilin	5.87968
RS16525	0.828215	hypothetical protein	2.66265
RS06690	0.827191	amino acid permease	4.76718
RS05335	0.82527	hypothetical protein	4.97766
RS04855	0.824809	GspH/FimT family pseudopilin	1.32645
RS07010	0.823495	ferredoxin reductase	4.95047
RS14805	0.822353	chromate transporter	2.22985
RS18730	0.822352	DUF441 domain-containing protein	2.91513
mazG	0.816959	nucleoside triphosphate pyrophosphohydrolase	2.36386
RS10155	0.816297	GGDEF domain-containing phosphodiesterase	5.18388
RS04165	0.816049	DMT family transporter	4.1608
adeR	0.815872	efflux system response regulator transcription factor AdeR	3.87706
RS08165	0.815666	hypothetical protein	2.09261
RS00825	0.815487	TonB-dependent siderophore receptor	3.31438
rplL	0.81454	50S ribosomal protein L7/L12	4.09455
RS00520	0.81276	AzlD domain-containing protein	1.37723
RS12385	0.810255	5-formyltetrahydrofolate cyclo-ligase	2.99544
RS15970	0.809887	(2Fe-2S)-binding protein	2.64234
RS17230	0.808441	DUF6438 domain-containing protein	3.95305
bauB	0.80708	siderophore-binding periplasmic lipoprotein BauB	3.07604
RS15835	0.80678	hypothetical protein	3.5627
RS01745	0.805616	4'-phosphopantetheinyl transferase superfamily protein	2.10259
RS11770	0.804685	hypothetical protein	4.60435
RS08510	0.804105	hypothetical protein	2.9588
RS08780	0.803865	type II secretion system protein N	4.76726
RS16675	0.800716	hypothetical protein	3.08538
RS08455	0.800413	hypothetical protein	2.58615
RS15030	0.799445	LysR family transcriptional regulator	2.30547
tssE	0.796862	type VI secretion system baseplate subunit TssE	3.02806
maiA	0.796349	maleylacetoacetate isomerase	4.13558
RS19150	0.795619	paraquat-inducible protein A	4.3783
RS08715	0.792833	EamA family transporter	2.31371
RS12865	0.790796	GMC family oxidoreductase	5.35809
RS15280	0.790403	hypothetical protein	2.59479
RS15890	0.785843	hypothetical protein	4.73105
RS06905	0.78573	glycosyltransferase family 4 protein	4.39901
RS07470	0.785202	solute carrier family 23 protein	3.66294
RS13510	0.783909	LysE family transporter	2.23955
RS13870	0.783534	TetR/AcrR family transcriptional regulator	1.31421
RS13515	0.783075	hypothetical protein	3.38302
RS10335	0.782916	ComEA family DNA-binding protein	2.74909
RS19910	0.782242	KGG domain-containing protein	2.82598
RS05585	0.782013	winged helix-turn-helix transcriptional regulator	2.08958
RS13960	0.781276	hypothetical protein	2.26398
RS08515	0.779611	hypothetical protein	3.20503
RS01095	0.779403	DUF2238 domain-containing protein	3.87649
RS12550	0.778966	diguanylate cyclase	3.685
RS14715	0.778743	MFS transporter	1.77315
tssC	0.778599	type VI secretion system contractile sheath large subunit	5.00406
RS02275	0.776132	diacylglycerol kinase	2.70899
RS16680	0.775627	DHA2 family efflux MFS transporter permease subunit	2.75978
RS13805	0.774909	serine hydrolase	3.27343
RS08160	0.774886	hypothetical protein	2.14819
basG	0.773941	acinetobactin biosynthesis histidine decarboxylase BasG	2.06482
RS16040	0.773937	adenosylcobinamide-GDP ribazoletransferase	2.19929
RS15910	0.77284	AraC family transcriptional regulator	4.21799
bauF	0.772585	acinetobactin utilization protein BauF	2.91541
RS08000	0.771627	transglycosylase SLT domain-containing protein	3.24671
RS03795	0.768776	hypothetical protein	3.18971
RS12710	0.766705	Lrp/AsnC family transcriptional regulator	3.00889
RS12910	0.765465	TetR/AcrR family transcriptional regulator	2.89628
RS08530	0.765317	hypothetical protein	4.28823
pgaD	0.765019	poly-beta-1%2C6-N-acetyl-D-glucosamine biosynthesis protein PgaD	4.23456
RS15055	0.763624	LysR family transcriptional regulator	2.56349
rplP	0.763333	50S ribosomal protein L16	3.91167
RS04040	0.761935	DUF4256 domain-containing protein	3.59338
RS01390	0.761601	hypothetical protein	3.52472
RS12765	0.757703	MFS transporter	1.51781
RS01435	0.757634	hypothetical protein	3.30358
feaR	0.757536	transcriptional regulator FeaR	1.5857
RS18910	0.757076	hypothetical protein	3.32705
glpD	0.75176	glycerol-3-phosphate dehydrogenase	4.14148
mqo	0.751304	malate dehydrogenase (quinone)	4.31881
RS06395	0.750543	MFS transporter	3.48385
RS06070	0.750052	hypothetical protein	2.28669
RS16470	0.749797	3-hydroxybutyrate dehydrogenase	3.47552
RS00040	0.749162	class I SAM-dependent methyltransferase	2.60689
RS16995	0.748717	MerR family transcriptional regulator	2.26475
RS16635	0.747271	helix-turn-helix domain-containing protein	1.78326
RS12590	0.747253	hypothetical protein	2.30135
RS00970	0.745472	PaaX family transcriptional regulator C-terminal domain-containing protein	2.77965
RS13415	0.739622	KTSC domain-containing protein	3.65243
RS01710	0.73922	HlyD family efflux transporter periplasmic adaptor subunit	3.84315
RS02715	0.738807	LysR family transcriptional regulator	3.40224
RS06920	0.738627	glycosyltransferase	2.25508
adeS	0.73827	two-component sensor histidine kinase AdeS	3.27386
RS05755	0.73725	hypothetical protein	2.18941
blp2	0.736695	Ig-like repeat protein Blp2	4.31457
RS14240	0.736558	hypothetical protein	2.19897
RS03560	0.735529	integrase arm-type DNA-binding domain-containing protein	4.19968
RS01190	0.734908	AI-2E family transporter	4.27579
RS04255	0.733262	hypothetical protein	1.8338
rpmD	0.73233	50S ribosomal protein L30	3.28486
RS07810	0.732265	hypothetical protein	3.13787
RS02975	0.72911	PepSY domain-containing protein	3.26634
RS00660	0.728488	hypothetical protein	1.96386
RS06780	0.728209	type VI secretion system Vgr family protein	4.15291
RS17205	0.727033	LysR family transcriptional regulator	2.47647
RS16880	0.726597	Imm49 family immunity protein	3.257
RS10040	0.726049	3-hydroxylacyl-ACP dehydratase	3.35265
RS08385	0.724991	hypothetical protein	3.09572
RS11190	0.724556	GntR family transcriptional regulator	2.78344
rpsQ	0.724397	30S ribosomal protein S17	4.16512
RS16925	0.724171	bile acid:sodium symporter family protein	1.35302
RS15665	0.72395	lipoprotein	1.97784
RS06110	0.722917	hypothetical protein	4.10727
RS07535	0.718914	hypothetical protein	1.74337
RS10195	0.717085	DUF1911 domain-containing protein	4.12665
RS14495	0.716789	ATP-binding protein	2.17563
RS00150	0.715446	M48 family metalloprotease	4.25076
RS13350	0.714657	hypothetical protein	1.33494
RS11050	0.71459	hypothetical protein	3.46339
rplQ	0.71241	50S ribosomal protein L17	3.84471
RS03785	0.7123	hypothetical protein	2.97213
RS06125	0.712056	hypothetical protein	2.98172
RS14760	0.710304	LysR family transcriptional regulator	3.01559
RS11765	0.709834	ImmA/IrrE family metallo-endopeptidase	3.20023
RS05320	0.70901	helix-turn-helix domain-containing protein	2.37534
RS02725	0.708792	ammonium transporter	2.13117
RS14690	0.708295	cytochrome ubiquinol oxidase subunit I	3.99187
greB	0.708077	transcription elongation factor GreB	3.10682
RS16670	0.707917	GH3 auxin-responsive promoter family protein	2.58987
RS08265	0.707115	hypothetical protein	2.03498
RS04965	0.705145	PilN domain-containing protein	2.52321
rpmJ	0.704998	50S ribosomal protein L36	3.22975
RS00580	0.704989	acyl-CoA dehydrogenase	4.12343
RS14720	0.704149	hypothetical protein	3.4549
RS13975	0.704087	type VI secretion system tube protein Hcp	4.3656
RS01325	0.703752	glycosyltransferase	4.37918
RS05230	0.703515	DUF1294 domain-containing protein	3.9149
RS03545	0.701446	helix-turn-helix transcriptional regulator	1.89679
RS02175	0.6995	DUF6430 domain-containing protein	2.69582
RS08445	0.698915	hypothetical protein	2.1492
RS04895	0.697241	O-antigen ligase family protein	4.18262
adeB	0.696149	multidrug efflux RND transporter permease subunit AdeB	2.88085
RS11155	0.694155	hypothetical protein	1.94673
RS11500	0.691578	hypothetical protein	2.5242
RS18775	0.690909	hypothetical protein	3.21195
RS16430	0.686838	CoA transferase subunit A	2.65493
RS09830	0.686414	DUF2846 domain-containing protein	3.64168
RS14585	0.686338	LysR family transcriptional regulator	2.19345
RS11710	0.685502	VOC family protein	2.40539
RS03090	0.685085	YegP family protein	2.80942
rpmB	0.684722	50S ribosomal protein L28	4.3187
RS08275	0.68394	hypothetical protein	1.90682
RS16965	0.683084	LysR family transcriptional regulator	2.49678
RS13950	0.682902	hypothetical protein	3.55052
RS15040	0.682241	cytosine permease	1.71428
RS18255	0.681548	S24 family peptidase	3.75729
rpsA	0.680554	30S ribosomal protein S1	4.04997
RS04035	0.68052	acyl-CoA dehydrogenase family protein	3.30307
RS08085	0.680051	hypothetical protein	2.57244
rpsE	0.678432	30S ribosomal protein S5	3.46444
RS06715	0.675582	Lrp/AsnC ligand binding domain-containing protein	2.85581
adeA	0.675459	multidrug efflux RND transporter periplasmic adaptor subunit AdeA	1.36624
RS17170	0.674386	MarR family transcriptional regulator	3.7561
RS11075	0.672544	MFS transporter	2.89295
RS18315	0.671186	tyrosine-type recombinase/integrase	2.39643
RS14115	0.670809	GntR family transcriptional regulator	3.36104
RS02035	0.670737	glycosyltransferase family 39 protein	1.6686
RS15170	0.670652	lecithin retinol acyltransferase family protein	3.586
RS16845	0.670613	SMP-30/gluconolactonase/LRE family protein	2.27523
RS16930	0.669358	long-chain-fatty-acid--CoA ligase	1.74636
RS09415	0.668902	LysR family transcriptional regulator	1.68621
RS06135	0.667322	hypothetical protein	2.80681
RS13120	0.666373	hypothetical protein	2.22982
RS02780	0.665905	MmcQ/YjbR family DNA-binding protein	2.23196
tsf	0.664799	translation elongation factor Ts	3.10105
RS12265	0.664034	hypothetical protein	2.0878
RS08235	0.663331	AAA family ATPase	4.11735
RS13850	0.661462	chloride channel protein	2.50516
RS09700	0.65892	MotA/TolQ/ExbB proton channel family protein	3.89475
RS00055	0.658341	DUF2171 domain-containing protein	1.79543
RS08250	0.656658	Y-family DNA polymerase	3.15322
RS10185	0.65418	polymorphic toxin type 15 domain-containing protein	3.297
RS16590	0.653034	hypothetical protein	1.39152
RS06615	0.652472	non-ribosomal peptide synthetase	2.98511
RS03875	0.65208	hypothetical protein	3.14908
RS06400	0.651171	AraC family transcriptional regulator	3.32257
RS02185	0.650715	hypothetical protein	2.40146
RS06915	0.649728	glycosyltransferase	2.81331
RS02555	0.647339	hypothetical protein	3.08752
secY	0.647157	preprotein translocase subunit SecY	3.13072
rplO	0.646967	50S ribosomal protein L15	3.02786
RS08050	0.646366	thermonuclease family protein	1.78089
RS08885	0.645036	YMGG-like glycine zipper-containing protein	2.54915
RS07370	0.64483	DUF6091 family protein	2.063
RS08245	0.644385	Abi family protein	3.37679
gspK	0.643917	type II secretion system minor pseudopilin GspK	3.06962
RS08505	0.643806	hypothetical protein	2.62998
RS00270	0.643547	DIP1984 family protein	2.02741
RS00045	0.642585	PIG-L family deacetylase	2.24285
RS08920	0.641528	hypothetical protein	1.80196
rplV	0.641525	50S ribosomal protein L22	3.54023
RS17665	0.640241	hypothetical protein	2.5703
tatC	0.640196	twin-arginine translocase subunit TatC	1.41535
RS08900	0.639947	Na+/H+ antiporter NhaC family protein	2.62513
RS06610	0.639879	outer membrane lipoprotein-sorting protein	2.72964
RS08205	0.639421	hypothetical protein	2.56968
RS06390	0.639346	TetR/AcrR family transcriptional regulator	3.09018
chrA	0.635467	chromate efflux transporter	2.13469
RS19895	0.635453	type I secretion C-terminal target domain-containing protein	3.16437
RS03780	0.634304	hypothetical protein	2.69384
aroC	0.633598	chorismate synthase	3.178
RS18895	0.633298	LysR family transcriptional regulator	2.57605
RS08390	0.632234	H-NS family nucleoid-associated regulatory protein	1.87235
RS12585	0.631467	hypothetical protein	3.12037
RS15830	0.630325	Dyp-type peroxidase	3.15154
RS11720	0.62966	TIGR01777 family oxidoreductase	3.19324
surA1	0.629646	surface antigen protein 1	1.71327
RS14755	0.629474	GntR family transcriptional regulator	2.03777
RS09615	0.62559	winged helix-turn-helix transcriptional regulator	2.29071
RS09985	0.624015	septation protein IspZ	2.33144
RS06210	0.622977	hypothetical protein	2.49971
RS14765	0.622572	hydrolase	2.16609
rpoA	0.620517	DNA-directed RNA polymerase subunit alpha	3.2601
RS13780	0.620155	3-hydroxyacyl-CoA dehydrogenase NAD-binding domain-containing protein	2.27365
RS04030	0.618241	TetR/AcrR family transcriptional regulator	2.15144
RS09460	0.616599	glutathione S-transferase family protein	3.09322
RS03420	0.616377	phosphate-starvation-inducible PsiE family protein	2.28986
rpsS	0.615143	30S ribosomal protein S19	3.03612
RS14160	0.614147	L-serine ammonia-lyase	2.70576
RS18390	0.613669	TetR family transcriptional regulator	1.62697
wecB	0.61274	UDP-N-acetylglucosamine 2-epimerase (non-hydrolyzing)	2.75078
umuD	0.612595	translesion error-prone DNA polymerase V autoproteolytic subunit	1.81938
RS15175	0.612109	phosphodiester glycosidase family protein	2.43481
RS16175	0.611315	YbaB/EbfC family nucleoid-associated protein	2.86512
RS12785	0.611182	FadR/GntR family transcriptional regulator	2.67421
RS08310	0.610602	hypothetical protein	1.8593
RS13630_tRNA	0.609257	NA	1.61939
RS08320	0.608684	hypothetical protein	1.62837
RS08465	0.607202	ATP-binding protein	2.53015
RS15350	0.60672	DNA polymerase III subunit delta'	2.9792
RS18455	0.606646	RDD family protein	1.80407
RS05355	0.606332	carboxymuconolactone decarboxylase family protein	1.75175
RS06895	0.606232	sugar transferase	2.89713
RS10440	0.605796	hypothetical protein	3.1789
RS14275	0.60511	cytochrome b/b6 domain-containing protein	2.1528
rpsB	0.600035	30S ribosomal protein S2	3.55061
RS18565	0.59923	spore coat U domain-containing protein	2.48407
RS14155	0.599218	APC family permease	1.53289
RS16425	0.598596	3-oxoacid CoA-transferase subunit B	2.06235
RS08270	0.598364	hypothetical protein	1.7492
RS10870	0.597944	flavin reductase	2.60601
RS18590	0.595975	hypothetical protein	2.01115
RS12625	0.595945	LysR family transcriptional regulator	2.12965
RS16320	0.594335	AraC family transcriptional regulator	2.76094
RS10180	0.593117	type VI secretion system Vgr family protein	3.1931
RS10205	0.592438	hypothetical protein	2.56737
RS14070	0.591667	crosslink repair DNA glycosylase YcaQ family protein	2.7292
RS05090	0.591452	TolC family protein	1.81396
RS16060	0.588017	PepSY-associated TM helix domain-containing protein	2.27869
moaA	0.587681	GTP 3'%2C8-cyclase MoaA	2.48903
RS16850	0.587362	GntR family transcriptional regulator	2.71822
RS10950	0.585816	sensor domain-containing diguanylate cyclase	2.83706
RS18260	0.58575	hypothetical protein	2.44296
RS16310	0.58422	hypothetical protein	1.53321
RS00485	0.58162	ABC transporter permease	2.92169
ybaK	0.579765	Cys-tRNA(Pro) deacylase	1.72649
RS03665	0.579681	hypothetical protein	1.71263
RS05395	0.576698	DMT family transporter	1.91072
RS07670	0.575279	amino acid permease	2.25584
RS09705	0.574672	biopolymer transporter ExbD	3.03632
RS19415	0.574548	hypothetical protein	1.86272
RS19470	0.573438	hypothetical protein	1.68958
RS16900	0.572942	hypothetical protein	1.76081
RS18860	0.571904	AMP-binding protein	1.41278
RS17960	0.571765	hypothetical protein	3.02023
RS03525	0.571131	hypothetical protein	1.56712
RS11135	0.570809	hypothetical protein	2.7444
RS02710	0.568505	AEC family transporter	1.9158
RS06080	0.568167	hypothetical protein	1.97998
RS12940	0.567646	NCS2 family permease	2.27699
RS12040	0.566604	galactose mutarotase	2.39
RS17640	0.566572	alpha/beta hydrolase	1.57881
RS11705	0.566223	OsmC family protein	2.14878
RS19025	0.565216	circularly permuted type 2 ATP-grasp protein	2.78929
RS05085	0.564865	efflux RND transporter periplasmic adaptor subunit	1.87402
rplS	0.564806	50S ribosomal protein L19	3.01593
RS02435	0.56465	MGMT family protein	2.30651
RS17015	0.562884	NADH:flavin oxidoreductase/NADH oxidase family protein	1.43221
rplR	0.562453	50S ribosomal protein L18	2.68011
RS03660	0.560428	GNAT family N-acetyltransferase	1.61244
RS08450	0.558988	TetR/AcrR family transcriptional regulator	1.99058
RS08170	0.557744	hypothetical protein	1.63555
RS01255	0.5564	LysR family transcriptional regulator	2.52531
RS09695	0.554612	energy transducer TonB	2.85444
RS07435	0.554555	methionine/alanine import family NSS transporter small subunit	2.2261
RS15005	0.554473	1-acyl-sn-glycerol-3-phosphate acyltransferase	1.97163
RS07540	0.553635	PLP-dependent aminotransferase family protein	1.94548
RS16990	0.552586	type 1 glutamine amidotransferase domain-containing protein	1.96235
tadA	0.550806	tRNA adenosine(34) deaminase TadA	2.29351
RS12955	0.550102	hypothetical protein	2.52154
RS17345	0.549641	SGNH/GDSL hydrolase family protein	1.83658
RS06465	0.54955	zinc ABC transporter substrate-binding protein	2.81042
RS03575	0.547433	hypothetical protein	1.97931
RS06075	0.543455	hypothetical protein	1.85176
RS12260	0.540878	copper resistance protein NlpE	2.17968
rpmA	0.540725	50S ribosomal protein L27	2.70593
RS17310	0.540483	DUF421 domain-containing protein	1.36269
tusA	0.54038	sulfurtransferase TusA	2.03716
RS15390	0.540347	6-carboxytetrahydropterin synthase	2.668
RS06485	0.53955	LysE family transporter	2.4147
RS09325	0.537216	DUF4062 domain-containing protein	1.74661
RS16895	0.536666	DUF2247 family protein	1.83919
RS16645	0.536473	HD domain-containing protein	2.0365
RS15800	0.535539	3'(2')%2C5'-bisphosphate nucleotidase CysQ	2.24564
rpsH	0.534581	30S ribosomal protein S8	2.07729
RS16130	0.534332	YARHG domain-containing protein	2.27381
RS15255	0.534036	TetR/AcrR family transcriptional regulator	1.76683
RS00610	0.533566	EAL domain-containing protein	2.60105
RS03215	0.532614	SMR family transporter	1.93902
RS02105	0.531722	YkvA family protein	1.62519
RS15900	0.531055	HU family DNA-binding protein	2.23956
rplW	0.53052	50S ribosomal protein L23	2.1239
RS13720	0.529625	Lrp/AsnC family transcriptional regulator	1.38659
RS17935	0.528964	ABC transporter substrate-binding protein	1.48007
RS12050	0.528309	hypothetical protein	1.49148
add	0.52722	adenosine deaminase	2.27961
rplT	0.525986	50S ribosomal protein L20	2.46906
RS07295	0.524963	metal/formaldehyde-sensitive transcriptional repressor	1.78477
RS05330	0.524837	hypothetical protein	1.88818
rpsD	0.524725	30S ribosomal protein S4	2.43195
RS15825	0.523713	glutathione S-transferase N-terminal domain-containing protein	2.06082
htpG	0.523552	molecular chaperone HtpG	1.93141
RS01060	0.523493	hypothetical protein	2.31329
RS15440	0.52206	lysine exporter LysO family protein	2.35529
rplU	0.522044	50S ribosomal protein L21	2.72713
RS07350	0.520658	VTT domain-containing protein	2.28098
RS02535	0.520593	DUF1289 domain-containing protein	1.8551
RS17985	0.519708	hypothetical protein	1.65541
RS16810	0.519384	TetR/AcrR family transcriptional regulator	2.21941
RS13795	0.519115	GNAT family N-acetyltransferase	1.32688
RS01395	0.51855	glyceraldehyde-3-phosphate dehydrogenase	2.38998
RS05400	0.517756	LysR family transcriptional regulator	1.55042
RS10720	0.51709	cation transporter	1.64225
RS08410	0.516786	hypothetical protein	1.83607
RS17530	0.514758	CBS domain-containing protein	1.82307
RS08155	0.513809	hypothetical protein	1.31069
RS12560	0.512757	hypothetical protein	1.92795
RS16615	0.51187	XRE family transcriptional regulator	2.34689
RS14905	0.511841	hypothetical protein	1.88636
RS10650	0.510661	hypothetical protein	2.27038
rplB	0.510156	50S ribosomal protein L2	2.34884
RS14140	0.510146	AraC family transcriptional regulator	1.56594
RS14770	0.509285	amidohydrolase	2.01214
RS18190	0.50824	BRO family protein	1.80762
RS07975	0.504866	hypothetical protein	2.12444
RS17940	0.503567	Y-family DNA polymerase	1.7219
RS09630	0.501875	hypothetical protein	1.641
RS11935	0.501655	IclR family transcriptional regulator	2.03163
RS18510	0.499713	hypothetical protein	1.44481
RS03750	0.498536	heavy metal translocating P-type ATPase	2.35169
RS19795	0.498435	calcium-binding protein	2.0145
betI	0.494851	transcriptional regulator BetI	1.53269
RS12750	0.49478	AraC family transcriptional regulator	1.6469
RS04555	0.493811	hypothetical protein	1.88109
RS08020	0.492307	hypothetical protein	1.39923
RS05130	0.49157	CopD family protein	1.37904
RS06870	0.491347	phosphomannomutase/phosphoglucomutase	1.86676
RS12440	0.491171	MerR family transcriptional regulator	1.50404
RS10730	0.490676	methylated-DNA--[protein]-cysteine S-methyltransferase	1.91957
RS16185	0.490471	HRDC domain-containing protein	2.22656
rplY	0.489714	50S ribosomal protein L25	2.3711
sstT	0.488646	serine/threonine transporter SstT	1.95748
atpE	0.487727	F0F1 ATP synthase subunit C	2.08285
RS11120	0.487035	DUF2062 domain-containing protein	1.90889
RS16160	0.485536	alpha/beta fold hydrolase	1.76346
RS03280	0.484966	hemolysin III family protein	2.20654
rpmI	0.484751	50S ribosomal protein L35	2.35562
RS02210	0.484751	SgcJ/EcaC family oxidoreductase	1.36963
RS03810	0.483856	hypothetical protein	1.68394
RS19725	0.483043	Ig-like domain-containing protein	1.8961
RS08960	0.482446	ATP-binding protein	1.95043
RS11895	0.481708	YaeQ family protein	1.40931
RS18515	0.480501	mechanosensitive ion channel	2.28364
yfcF	0.479178	glutathione transferase	2.11879
RS14365	0.477076	acetyl/propionyl/methylcrotonyl-CoA carboxylase subunit alpha	1.64867
cydB	0.476463	cytochrome d ubiquinol oxidase subunit II	1.74026
RS15765	0.475973	ABC transporter substrate-binding protein	2.05637
RS15850	0.475243	adenylate/guanylate cyclase domain-containing protein	1.97773
RS06545	0.474533	DUF445 family protein	2.18367
rplF	0.474004	50S ribosomal protein L6	2.07972
RS12325	0.472756	hypothetical protein	1.84224
RS10585	0.470219	RNA polymerase factor sigma-54	1.4316
RS14900	0.469808	AzlC family ABC transporter permease	1.57129
fusA	0.468488	elongation factor G	2.27549
RS10255	0.467823	DMT family transporter	1.41912
RS17870	0.467332	helix-turn-helix domain-containing protein	2.04513
RS17580	0.462334	alpha/beta fold hydrolase	1.42667
RS05520	0.460279	TetR/AcrR family transcriptional regulator	1.57956
RS00145	0.460241	hypothetical protein	1.60131
tig	0.460202	trigger factor	1.99317
RS02290	0.459625	metallophosphoesterase family protein	1.94916
RS13520	0.456713	exodeoxyribonuclease VII small subunit	1.50513
RS05260	0.456651	hypothetical protein	1.68749
RS00395	0.456559	PLP-dependent aminotransferase family protein	1.36505
rplA	0.455797	50S ribosomal protein L1	1.98441
RS12140	0.453979	arylesterase	1.79299
RS00665	0.453311	lipase family protein	1.58822
rpsN	0.449202	30S ribosomal protein S14	1.60145
RS10050	0.448782	beta-ketoacyl-ACP synthase	1.55893
ilvA	0.447552	threonine ammonia-lyase%2C biosynthetic	1.82283
RS16890	0.44661	SMI1/KNR4 family protein	1.47069
RS15780	0.445651	ABC transporter permease	1.82943
RS16765	0.445413	NAD(P)-dependent alcohol dehydrogenase	1.33901
RS10725	0.44538	multidrug efflux SMR transporter	1.71616
RS17455	0.443069	DUF1449 family protein	1.54228
RS07530	0.442616	LysR family transcriptional regulator	1.58076
RS02550	0.440602	YecA family protein	1.60096
RS12835	0.439002	MarR family transcriptional regulator	1.50359
RS07655	0.434288	VOC family protein	1.36391
RS10535	0.433485	DUF4951 domain-containing protein	1.33437
RS02920	0.432563	DUF4850 domain-containing protein	1.4933
RS03930	0.431772	phospholipase D family protein	1.70794
RS16465	0.431612	GntP family permease	1.32005
RS00865	0.430225	PAS domain-containing protein	1.40556
rpsK	0.428462	30S ribosomal protein S11	1.74111
rplK	0.428204	50S ribosomal protein L11	1.85765
RS07430	0.428146	sodium-dependent transporter	1.92166
RS02755	0.427869	MFS transporter	1.40684
RS05950	0.426408	stabilization protein	1.54969
RS16125	0.425514	HIT family protein	1.81172
RS06065	0.425086	heteromeric transposase endonuclease subunit TnsA	1.98763
RS15805	0.424315	phosphoglycerate mutase family protein	1.71364
xseA	0.422823	exodeoxyribonuclease VII large subunit	1.57712
rbtA	0.421366	rhombotarget A	1.54778
RS07685	0.4208	acyltransferase	1.42397
RS07600	0.419759	formate/nitrite transporter family protein	1.48674
RS00235	0.419481	hypothetical protein	1.49559
RS09285	0.418218	tRNA-binding protein	1.48654
RS13680	0.418128	IMPACT family protein	1.52015
RS02445	0.418001	CapA family protein	1.56332
RS17060	0.416614	LysR family transcriptional regulator	1.48153
rpsM	0.416012	30S ribosomal protein S13	1.61941
RS06730	0.415242	nuclear transport factor 2 family protein	1.50839
RS02825	0.413883	PaaX family transcriptional regulator C-terminal domain-containing protein	1.62454
RS18735	0.413271	LysR family transcriptional regulator	1.37102
atpG	0.409958	F0F1 ATP synthase subunit gamma	1.54134
RS08740	0.409202	histidine kinase	1.69321
RS19145	0.408519	paraquat-inducible protein A	1.5143
RS05670	0.408474	TonB-dependent siderophore receptor	1.65671
rpsG	0.407708	30S ribosomal protein S7	1.63014
RS05830	0.405968	outer membrane protein OmpK	1.32722
recF	0.405297	DNA replication/repair protein RecF	1.79949
RS19020	0.404903	alpha-E domain-containing protein	1.60438
rpsT	0.403861	30S ribosomal protein S20	1.44276
smc	0.403631	chromosome segregation protein SMC	1.6599
RS18265	0.401576	hypothetical protein	1.46093
RS00605	0.400284	16S rRNA (uracil(1498)-N(3))-methyltransferase	1.55251
RS17550	0.400015	LysR substrate-binding domain-containing protein	1.34491
hppD	0.391851	4-hydroxyphenylpyruvate dioxygenase	1.32254
adeT2	0.391213	putative multidrug efflux protein AdeT2	1.34584
RS10835	0.388474	M20 family metallopeptidase	1.43831
RS09045	0.386343	hypothetical protein	1.48784
RS17620	0.385438	PQQ-dependent sugar dehydrogenase	1.49174
RS14995	0.384099	Lrp/AsnC family transcriptional regulator	1.436
RS08905	0.383277	outer membrane beta-barrel protein	1.61406
RS10275	0.372755	SDR family NAD(P)-dependent oxidoreductase	1.42184
RS15240	0.370898	YoaK family protein	1.34264
RS13955	0.370632	SUMF1/EgtB/PvdO family nonheme iron enzyme	1.30542
RS01920	0.370561	CSLREA domain-containing protein	1.35932
RS01240	0.370445	pitrilysin family protein	1.35473
RS05785	0.370125	sensor domain-containing diguanylate cyclase	1.31759
RS12150	0.369415	FtsX-like permease family protein	1.47903
rpsF	0.367099	30S ribosomal protein S6	1.32166
rpsL	0.35615	30S ribosomal protein S12	1.36837
lpxO	0.35606	lipid A hydroxylase LpxO	1.32709
rpsO	0.326231	30S ribosomal protein S15	1.31393
